# Supplementary material for: Hemiphosphoindigos as a platform for chiroptical or water soluble photoswitching
Source: Nat Commun. 2025 Feb 19;16:1760. doi: 10.1038/s41467-025-56942-3 (PMC11840110; doi:10.1038/s41467-025-56942-3)
Supplement: Supplementary file 3 — Supplementary Data 1 [file 41467_2025_56942_MOESM3_ESM.xlsx]

## Sheet: Het HPI_ Opt_Struct_XYZ
HPI 15					HPI 16					HPI 17					HPI 18
C	4.6368	-0.6814	0.1782		C	4.7882	-0.6751	0.4817		C	4.4723	-1.0064	0.268		C	5.2543	-1.5872	-0.0186
C	4.3898	0.4677	0.9305		C	4.4626	0.5601	1.0413		C	4.2737	0.1964	0.946		C	5.3537	-0.2662	0.4198
C	3.0928	0.94	1.1034		C	3.1435	1.0053	1.0621		C	2.9993	0.743	1.0671		C	4.2126	0.5062	0.6144
C	2.0502	0.2371	0.5166		C	2.16	0.194	0.5133		C	1.9294	0.0661	0.4976		C	2.9718	-0.0618	0.3559
C	2.2931	-0.9183	-0.2362		C	2.4836	-1.0504	-0.0413		C	2.1257	-1.1463	-0.1768		C	2.8711	-1.3889	-0.0748
C	3.5917	-1.3815	-0.4101		C	3.8007	-1.4898	-0.0598		C	3.3996	-1.6873	-0.2941		C	4.0123	-2.1587	-0.2641
P	0.2967	0.6074	0.5205		P	0.3939	0.4895	0.3281		P	0.1913	0.5257	0.4214		P	1.3306	0.6741	0.4922
C	-0.1545	-0.9104	-0.3217		C	0.0562	-1.1353	-0.3044		C	-0.3125	-1.0169	-0.315		C	0.4882	-0.8403	0.0626
C	1.0802	-1.5904	-0.7867		C	1.3205	-1.8432	-0.5492		C	0.8845	-1.7968	-0.6937		C	1.477	-1.8836	-0.2723
O	1.112	-2.583	-1.4848		O	1.432	-2.9435	-1.0608		O	0.8744	-2.8468	-1.3059		O	1.2108	-3.0097	-0.6519
C	-1.371	-1.4732	-0.5103		C	-1.1511	-1.7292	-0.5382		C	-1.5649	-1.5079	-0.4914		C	-0.8421	-1.1032	-0.0198
C	-2.6402	-1.0657	-0.0003		C	-2.4492	-1.2722	-0.2429		C	-2.8035	-0.9703	-0.0615		C	-1.9616	-0.2864	0.2919
O	-0.4303	0.9109	1.7957		O	-0.3764	1.0049	1.5078		O	-0.4863	0.9995	1.672		O	1.0223	1.4079	1.7556
N	-2.8509	-0.1233	0.9687		N	-2.7577	-0.1422	0.4919		N	-2.9863	0.1085	0.782		C	-1.9834	0.9217	0.9818
C	-4.1839	-0.0505	1.1803		C	-4.0956	-0.0019	0.5895		C	-4.3086	0.2699	0.9368		N	-3.2587	1.351	1.0961
C	-4.7556	-0.9618	0.3085		C	-4.6931	-1.0512	-0.1131		N	-5.0138	-0.615	0.2436		C	-4.1255	0.4547	0.4983
N	-3.7973	-1.5895	-0.407		C	-3.6678	-1.8501	-0.6221		C	-4.0935	-1.3922	-0.3684		C	-3.3415	-0.5982	-0.0162
O	0.2218	1.8032	-0.5541		O	0.2221	1.4361	-0.9701		O	0.0435	1.5692	-0.7982		C	-5.5103	0.4919	0.375
C	-0.8309	3.4176	-1.9574		C	-0.0315	3.5141	-2.1077		C	-0.0326	3.7272	-1.807		C	-6.1138	-0.5669	-0.2844
C	-1.0632	2.2654	-1.0172		C	0.4918	2.8452	-0.8635		C	0.4553	2.9387	-0.6205		C	-5.3543	-1.6254	-0.806
H	5.6562	-1.031	0.0555		C	-4.7163	1.1064	1.3571		H	5.4735	-1.4157	0.187		C	-3.9748	-1.6504	-0.6825
H	5.2187	0.9993	1.3853		H	5.8219	-1.0042	0.4769		H	5.1211	0.7092	1.3883		O	1.1075	1.5779	-0.8297
H	2.9023	1.8342	1.6863		H	5.2445	1.1782	1.4696		H	2.8482	1.6717	1.6063		C	1.0297	3.6272	-2.0424
H	3.765	-2.2786	-0.9943		H	2.8922	1.9606	1.5101		H	3.5333	-2.6303	-0.8129		C	1.6814	2.8943	-0.8986
H	-1.4051	-2.3779	-1.1153		H	4.0338	-2.4588	-0.4876		H	-1.6314	-2.4604	-1.0165		H	6.1562	-2.1731	-0.1608
H	-2.1034	0.3623	1.4847		H	-1.1037	-2.7135	-1.0032		H	-2.232	0.6067	1.272		H	6.3312	0.1612	0.6169
H	-4.6143	0.6081	1.9184		H	-2.0629	0.4235	0.9912		H	-4.7272	1.0382	1.571		H	4.294	1.5272	0.9716
H	-5.8047	-1.186	0.1816		H	-5.7573	-1.1991	-0.2229		H	-4.3709	-2.2142	-1.0139		H	3.9142	-3.1876	-0.5932
H	-1.7898	3.7877	-2.3296		H	-3.7655	-2.7462	-1.2182		H	0.2745	4.7718	-1.708		H	-1.0735	-2.1059	-0.3825
H	-0.3187	4.2354	-1.4455		H	0.1698	4.588	-2.0643		H	0.3855	3.3289	-2.7341		H	-1.1595	1.464	1.4288
H	-0.2258	3.1036	-2.8108		H	0.4522	3.1062	-2.9982		H	-1.1224	3.6906	-1.8707		H	-3.5352	2.1867	1.5857
H	-1.5712	1.4367	-1.5238		H	-1.1101	3.3662	-2.198		H	0.0326	3.318	0.3149		H	-6.0939	1.3132	0.7769
H	-1.662	2.5691	-0.1529		H	0.0046	3.2349	0.0358		H	1.549	2.9661	-0.5498		H	-7.1921	-0.5768	-0.4006
					H	1.5747	2.9865	-0.7654							H	-5.8598	-2.4375	-1.3173
					H	-5.8032	1.0372	1.3071							H	-3.4013	-2.473	-1.0969
					H	-4.4176	1.0732	2.4095							H	1.4561	4.6301	-2.1321
					H	-4.4141	2.0804	0.9598							H	1.1905	3.0965	-2.9836
															H	-0.0459	3.7207	-1.8751
															H	1.5147	3.408	0.0532
															H	2.7617	2.7952	-1.0582
