# Supplementary material for: Hemiphosphoindigos as a platform for chiroptical or water soluble photoswitching
Source: Nat Commun. 2025 Feb 19;16:1760. doi: 10.1038/s41467-025-56942-3 (PMC11840110; doi:10.1038/s41467-025-56942-3)
Supplement: Supplementary file 5 — Source Data [file 41467_2025_56942_MOESM5_ESM.xlsx]

## Sheet: Figure 2a
x-Axis	Z-2	E-2		x-Axis	Z-10	E-10		x-Axis	Z-17	E-17
wavelength (nm)	Molar absorption coefficient (L mol^-1 cm^-1)	Molar absorption coefficient (L mol^-1 cm^-1)		wavelength (nm)	Molar absorption coefficient (L mol^-1 cm^-1)	Molar absorption coefficient (L mol^-1 cm^-1)		wavelength (nm)	Molar absorption coefficient (L mol^-1 cm^-1)	Molar absorption coefficient (L mol^-1 cm^-1)
799.991	92.7956	97.9114		800.009	-46.4279	49.4607		799.987	-32.2144	-44.9744
798.985	37.0882	24.299		799.003	-83.7361	-50.115		799.015	-26.8975	-40.8392
798.013	69.0152	42.9939		797.996	-63.0093	-25.1256		798.009	46.769	50.228
797.006	57.8183	117.181		796.989	-39.6254	-21.7837		797.002	-88.3787	-25.0157
795.998	44.4807	66.5592		796.016	-83.3215	-69.8919		795.995	-46.942	-32.109
794.99	9.45004	-59.1664		795.009	-15.4433	-98.3383		794.987	-6.34889	-53.4197
794.017	11.3126	28.7869		794.001	-88.296	-4.36569		794.014	-35.5924	16.9025
793.008	93.7347	85.4819		792.992	-58.4494	-121.179		793.006	24.0501	-5.8156
791.999	60.3043	83.8081		791.983	-44.3552	3.83172		791.997	-51.606	71.0696
790.99	90.5576	72.2236		791.008	-71.3	49.179		790.988	-49.3608	3.97072
790.015	44.9168	132.813		789.999	-35.0807	-17.5404		790.013	0.59104	-64.0862
789.004	53.8428	113.083		788.989	-32.281	6.17237		789.003	46.6657	-47.684
787.994	-28.8752	65.8665		788.013	-109.852	-33.4009		787.992	-68.8566	51.5078
786.983	46.8625	78.1652		787.002	-79.1762	24.361		787.017	-26.6272	-50.1451
786.006	-1.654	33.4312		785.991	-99.0739	-55.2559		786.005	47.3152	-10.7507
784.994	23.0318	58.2796		785.014	13.6921	67.9391		784.994	-203.841	-60.1108
784.017	6.18278	4.13199		784.002	-64.6675	-32.5496		784.017	-20.41	-50.617
783.004	54.9893	105.35		782.989	-40.407	-48.9601		783.004	9.54072	-14.0387
781.991	32.7564	9.9929		782.011	-102.39	-65.2855		781.992	11.1107	-4.3086
781.013	13.6207	46.448		780.998	-26.2023	55.4587		781.013	-14.5129	-25.4451
779.999	27.8957	90.3471		779.984	-72.1291	-31.3142		780	61.0024	83.0588
778.985	25.4807	19.4917		779.005	-117.313	-74.5526		778.986	-87.1664	32.3205
778.005	18.0963	41.8328		777.991	-43.1116	-69.0864		778.007	23.5264	0.91967
776.99	37.4916	-19.6823		777.011	-79.5907	-12.4999		776.992	94.9393	28.7583
776.01	25.3491	-30.8689		775.996	-117.313	-93.4638		776.012	-93.1183	-49.7127
774.994	32.2298	23.3233		775.015	-109.852	-104.481		774.996	-33.8764	-48.3971
774.013	8.19396	14.3267		773.999	-43.9407	-38.1696		774.016	72.3373	-55.5648
772.997	61.9826	102.147		772.983	-110.681	-52.5371		772.999	-57.3614	18.5689
772.015	35.9811	86.8275		772.001	-72.1291	36.6071		771.983	-43.9449	22.7987
770.997	56.0588	85.8692		770.984	-43.1116	24.4407		771.001	-58.8899	-13.629
770.015	47.3366	65.9914		770.001	-86.6378	-17.7912		769.983	28.7203	-68.7595
768.997	18.8308	51.1479		768.983	-104.877	-28.7903		769.001	-44.09	-83.1897
768.013	61.7634	108.259		768	-35.2221	-23.7453		767.982	65.5291	-7.7521
766.995	62.4962	67.0079		767.016	-61.7657	-88.1696		766.999	16.5549	-13.0845
766.011	61.9872	87.1847		765.997	-67.9837	-49.1003		766.015	67.9057	6.39147
764.991	54.3812	61.1697		765.013	-69.2273	32.236		764.996	-23.8067	-12.0668
764.006	37.1745	82.7131		763.993	-75.8599	-45.0429		764.011	-26.7372	4.56245
762.986	9.00388	74.7571		763.008	-81.2489	26.9944		762.991	45.7533	67.2494
762	80.0147	46.4843		761.988	-77.1035	-1.69136		762.006	-105.932	130.405
761.014	48.3769	26.5116		761.002	-121.044	-42.6336		760.985	-65.1551	-21.6468
759.993	48.8195	57.7604		760.016	-80.0053	-22.2556		759.999	-44.2636	-1.24174
759.006	44.5132	72.9937		758.994	-53.8895	-38.754		759.013	-26.6983	26.8705
757.984	36.0589	76.8856		758.007	-20.0916	-22.4128		757.991	-35.2521	-26.2609
756.997	42.6689	31.6891		756.985	-138.455	-33.6646		757.004	-32.0495	-96.334
756.009	46.6416	43.7264		755.997	-60.1076	-97.5012		756.016	12.6056	-17.7974
754.986	58.1146	100.247		755.009	-46.0134	-76.7211		754.993	26.8998	-31.9251
753.997	70.687	42.4837		753.985	-46.8424	-45.6448		754.005	-7.15501	-26.3766
753.008	79.4716	60.3583		752.997	-70.0564	-27.1955		753.017	43.5298	-51.3711
751.984	56.8341	82.3458		752.008	-81.2489	-44.2231		751.992	-9.79188	-5.78451
750.995	60.9117	62.0617		750.983	-44.3552	-29.5091		751.003	-22.8008	-7.2829
750.005	80.5503	24.7584		749.993	-46.4279	-25.4387		750.014	18.8132	-19.5539
749.014	20.2526	42.2257		749.003	-40.7153	41.7925		748.988	-28.025	-52.5581
747.988	50.788	14.9187		748.013	-65.9111	-117.335		747.998	-31.8956	-40.168
746.997	21.2355	-2.78706		746.986	-46.0134	-44.7677		747.007	-34.9605	-13.0974
746.006	65.937	55.3087		745.995	-40.4584	-18.6071		746.016	-49.1022	-84.0142
745.015	59.4935	75.3274		745.004	-31.0148	-26.0981		744.989	-39.6984	-21.6983
743.987	22.4	58.5916		744.012	-138.04	-68.44		743.998	-47.3242	24.7324
742.995	22.4333	36.7768		742.984	-116.07	2.90937		743.006	21.8251	39.7268
742.002	18.8123	0.06253		741.992	-118.142	-147.162		742.013	47.7403	21.6984
741.009	33.7938	12.6328		740.999	-128.92	-10.5355		740.985	-51.9833	22.2139
740.016	37.7077	42.6622		740.005	-63.0093	-67.9656		739.992	-53.9874	-84.4915
738.986	53.5828	6.28746		739.012	-71.7146	-64.7853		738.998	11.4093	7.28905
737.992	54.6931	21.5126		738.018	-6.53593	5.8975		738.004	-8.51309	-31.3818
736.998	14.3624	45.6351		736.988	-59.2785	-49.6722		737.01	-40.2126	-47.633
736.003	48.3045	47.1153		735.993	-86.6378	-11.0632		736.016	-42.3895	-28.2448
735.008	46.971	39.1163		734.998	-99.0739	-104.816		734.985	-93.9209	-2.0407
734.012	81.4123	56.2382		734.003	-53.475	6.38747		733.99	-8.90006	17.0494
733.016	51.5407	25.4983		733.007	-64.6675	-3.29684		732.994	-12.8645	-15.9847
731.985	72.8394	81.5737		732.011	-57.2058	7.98557		731.998	-4.74604	-14.7762
730.988	60.8355	28.4099		731.014	-89.5396	-44.5169		731.002	-53.8479	-73.0434
729.991	39.5384	52.7026		730.018	-97.8303	-53.9402		730.005	35.6758	-6.54822
728.994	45.9281	62.4818		728.985	-57.2058	-30.0964		729.008	-35.4693	-40.9036
727.996	1.91971	40.7085		727.987	-68.3983	-39.7572		728.011	-78.5197	-99.0279
726.998	35.0019	48.5105		726.99	-64.2529	-25.4856		727.013	-23.5388	-24.2629
726	76.5698	47.6602		725.991	-91.1977	-57.357		726.015	10.8533	5.70818
725.001	39.2722	83.1954		724.993	-56.3768	7.37295		725.017	-22.9269	-16.7455
724.002	83.3152	94.5311		723.994	-55.5477	-23.9994		723.982	-59.8677	-5.68473
723.003	37.5065	14.0705		722.995	-70.0564	4.9083		722.983	-33.7535	-16.8527
722.003	10.2961	46.9439		721.995	-65.082	-46.6825		721.984	-31.2562	-17.093
721.003	39.5801	38.8851		720.995	-75.0308	-31.7757		720.984	-15.7836	-23.3133
720.003	46.7437	33.3649		719.995	-92.8558	-44.7648		719.984	-26.4641	-17.2539
719.002	49.0515	70.641		718.995	-51.8169	-39.1696		718.984	3.13285	-10.4492
718.001	33.2867	36.5833		717.994	-30.4	-7.96224		717.983	-36.322	2.76451
717	74.1222	104.674		716.992	-58.0349	-10.1223		717.018	-55.3288	1.70849
715.998	57.7023	61.559		715.991	-50.1587	4.44967		716.016	-28.8656	-3.65919
714.996	56.6085	42.1307		714.989	-72.1291	-78.2661		715.014	-23.4796	-28.419
713.994	47.4888	72.0606		713.987	-69.2273	-35.4174		714.012	-57.4027	-2.30533
712.991	57.8332	78.0635		712.984	-69.2273	-18.8461		713.01	8.21571	-1.12637
711.988	34.5986	55.9583		712.017	-92.4413	-37.8052		712.007	-62.7868	-43.0738
710.985	51.0915	40.4585		711.014	-87.8814	-43.4147		711.004	-22.8346	-11.3918
710.017	21.2809	56.2095		710.01	-66.3256	-24.401		710	-16.3919	-17.5287
709.013	26.7706	47.1735		709.006	-80.4198	-59.6487		708.997	-11.1896	-6.12049
708.008	43.6003	31.141		708.002	-67.1547	-21.5683		707.993	-21.2918	20.8859
707.004	37.0382	65.8776		706.997	-62.1803	-33.8309		706.988	-35.9168	21.0869
705.999	57.7756	55.287		705.992	-103.219	-63.5542		705.983	-33.0983	25.0846
704.993	40.4854	41.7507		704.987	-89.9541	-25.3921		705.014	-44.3933	-8.35019
703.988	79.095	75.1672		704.017	-79.5907	-100.507		704.009	-46.6991	12.8794
703.017	47.2457	58.3473		703.011	-54.7186	-11.5677		703.003	-21.6218	-32.4248
702.011	42.091	78.0039		702.005	-73.7872	-31.1121		701.997	-44.1313	9.44734
701.004	49.9165	52.3297		700.999	-82.0779	-17.4889		700.99	-37.6163	-47.2184
699.997	18.9577	59.7142		699.992	-75.4454	-45.9085		699.984	-18.9488	28.5445
698.99	28.1274	59.8656		698.984	-67.5692	-34.9674		699.012	-18.9438	-15.4941
697.982	37.6956	17.9131		698.013	-60.9366	-19.6664		698.005	-23.9388	-33.1174
697.01	42.2431	80.4077		697.005	-102.805	-39.6397		696.997	-26.598	-19.0983
696.002	32.4347	54.401		695.997	-114.826	-53.6622		695.989	-21.9744	-28.6488
694.993	53.9412	53.1435		694.988	-50.9878	-23.6761		695.017	-12.0836	-0.42303
693.984	15.8922	81.3133		694.015	-65.082	-57.1162		694.008	26.9506	-66.63
693.011	35.2281	55.1207		693.006	-46.8424	-13.0593		692.999	-22.4409	12.6284
692.001	39.3232	29.6161		691.997	-52.6459	-77.8691		691.99	-46.9773	3.50676
690.991	35.8447	29.5451		690.987	-67.1547	-95.1751		691.016	8.2597	-31.0892
690.017	-13.4212	34.957		690.013	-82.4925	-22.7149		690.006	-7.02337	36.2462
689.007	46.1508	75.668		689.002	-42.6971	1.08152		688.995	-34.4942	8.38676
687.996	62.916	60.6491		687.991	-64.6675	-97.1085		687.985	-74.7618	-36.1108
686.984	54.3394	59.5951		687.016	-75.4454	3.50636		687.01	-98.4769	17.9014
686.009	-9.89361	18.6621		686.005	-82.4925	-44.8867		685.999	-16.0866	-14.7741
684.997	20.2443	30.9239		684.993	-89.125	-74.7275		684.987	-41.6403	-6.10888
683.985	58.4507	57.7308		684.017	-72.5436	-43.4907		684.011	-27.6753	-31.0872
683.008	52.6258	26.1455		683.005	-72.9582	-14.9563		682.999	-8.16855	-53.789
681.996	38.7751	25.116		681.992	-110.266	-55.3591		681.986	18.6279	54.4391
680.982	70.6498	86.9888		681.015	-94.514	-81.0809		681.01	-16.3768	-1.37077
680.005	13.9392	21.7301		680.002	-118.142	17.3733		679.996	-54.1142	-20.6912
678.991	12.3958	5.09674		678.988	-75.4454	-1.66566		678.983	-47.7079	-11.2761
678.013	24.4781	31.1586		678.01	-58.864	-23.4334		678.005	-85.5837	-8.28441
676.999	48.5597	59.0295		676.996	-43.5262	-13.9889		676.991	5.19845	-9.72674
675.984	-2.10539	24.2609		676.018	-83.7361	-50.115		676.013	38.3261	-35.8393
675.005	46.1341	81.3047		675.003	-99.4884	7.38277		674.998	-73.5452	-33.0719
673.99	60.6043	62.1155		673.987	-87.4669	-24.065		673.983	-20.3213	-40.9489
673.01	31.1629	70.5959		673.008	-69.6419	-88.0248		673.003	-2.92479	-5.47605
671.995	30.7847	97.7259		671.992	-79.5907	-124.635		671.988	-34.3941	-14.1336
671.015	34.3946	77.603		671.012	-52.2314	-68.9531		671.008	-12.5539	-27.6095
669.998	43.116	32.6773		669.996	-150.062	-116.372		669.992	-84.9599	14.8128
669.017	59.5242	71.3929		669.015	-110.266	-79.4872		669.011	-19.8979	-7.97638
668	75.9144	73.8727		667.998	-71.3	-44.7835		667.994	60.2819	86.5413
666.982	74.5693	67.4176		667.017	-88.296	-32.1153		667.013	-16.3139	-44.8009
666.001	54.6133	42.4418		665.999	-62.1803	-53.3942		665.996	36.901	29.3536
664.983	63.1575	29.501		665.017	-83.3215	-55.5454		665.014	13.8975	-32.6109
664.001	54.1649	30.4279		663.999	-99.9029	-40.4824		663.996	-46.6692	-10.0742
662.982	68.0619	62.1929		663.017	-82.0779	-47.0565		663.014	-14.9751	-31.9784
661.999	67.3734	44.6404		661.998	-96.5867	-57.8414		661.995	-26.3562	-32.7318
661.016	41.5771	15.9528		661.015	-81.6634	-100.091		661.012	-38.6268	-94.725
659.996	74.1668	93.0893		659.995	-67.1547	-42.3542		659.993	24.9845	-6.03257
659.013	66.9432	89.0606		659.012	-81.6634	-57.7038		659.009	-52.3998	16.5372
657.992	3.25116	32.0255		657.992	-99.4884	-86.3437		657.989	-45.3911	11.9774
657.008	19.7747	29.9104		657.007	-67.1547	-42.3542		657.005	-11.2563	-29.9185
655.987	22.0322	34.4857		655.987	-104.463	-78.5642		655.985	-15.798	-0.22094
655.003	42.5297	64.3636		655.002	-72.9582	-30.8871		655	-39.9721	-17.1068
654.017	24.6783	39.5459		654.017	-20.9426	6.21436		654.015	-55.5753	-11.7991
652.996	43.4064	59.4107		652.995	-98.2448	-36.1197		652.994	-79.7726	-3.82901
652.01	53.0723	60.3004		652.01	-49.7442	-66.3217		652.008	-31.1268	-57.0735
650.988	46.9293	50.3605		650.987	-45.1843	38.0207		650.986	-27.9509	-30.0976
650.001	29.7326	18.6636		650.001	-46.8424	-92.5968		650	-17.285	-20.9532
649.015	76.5438	7.28527		649.015	-90.7832	-7.42145		649.014	34.2389	-19.7238
647.991	55.4173	86.5145		647.992	-106.535	-25.9797		647.991	16.2165	-31.0659
647.004	46.9757	39.6283		647.005	-90.7832	-24.3129		647.004	-98.901	-60.4604
646.017	55.8611	66.2521		646.017	-114.412	-27.1392		646.017	10.9537	10.1045
644.993	20.1016	29.4607		644.993	-96.5867	-44.1471		644.993	-81.6944	-64.7366
644.005	37.4573	55.5845		644.005	-61.3512	-51.2129		644.005	-58.6618	-78.7895
643.016	44.5744	64.0926		643.017	-108.194	-16.6481		643.017	-21.7912	-21.6335
641.991	52.1283	98.8653		641.992	-95.7576	-52.3995		641.992	-5.21076	-40.1514
641.002	59.657	48.2596		641.003	-42.2826	-44.7333		641.003	-0.57506	-39.4502
640.013	54.8008	70.475		640.015	-115.241	-80.8373		640.015	-37.6632	-38.6949
638.987	47.6076	72.1566		638.989	-96.5867	-12.8041		638.989	-37.1137	-83.1771
637.998	61.1671	68.9026		637.999	-77.1035	-45.0543		637.999	-39.1995	-75.7126
637.008	42.0548	43.3512		637.009	-82.4925	-7.54076		637.01	-88.6721	-49.8614
636.017	58.199	73.4246		635.982	-67.9837	-36.0581		635.983	-14.0522	-55.7583
634.99	20.5176	55.9463		634.992	-71.3	-41.5229		634.993	-16.5081	-50.8851
634	19.0763	45.8233		634.001	-126.433	-58.1166		634.002	-44.1424	-11.5496
633.008	45.8223	30.8705		633.01	-98.2448	-52.4225		633.011	6.28244	11.2841
632.017	51.5834	43.7275		631.982	-121.044	-101.324		631.984	-13.4563	-89.5924
630.989	45.8409	-9.28399		630.991	-94.0994	-42.1679		630.992	0.78598	-44.6683
629.997	74.0106	55.076		629.999	-92.4413	-50.1953		630	-38.6575	-69.907
629.005	69.9603	68.9977		629.007	-80.0053	-85.2946		629.008	-38.4954	-36.5395
628.012	31.0173	44.6633		628.015	-81.6634	-51.8349		628.016	-51.4196	-33.4836
626.983	19.3226	25.5628		626.985	-103.634	-69.8618		626.987	-30.4749	-6.04553
625.99	35.7066	52.2116		625.992	-107.365	-62.7229		625.994	-17.1993	-9.36248
624.996	48.1996	73.4161		624.999	-100.317	-33.0956		625.001	-41.753	-13.5573
624.003	16.4098	15.3077		624.006	-94.0994	-112.596		624.008	22.8143	0.80776
623.009	62.0225	71.0065		623.012	-74.2018	-22.803		623.014	-5.44642	-20.2096
622.015	67.0547	52.1752		622.018	-87.8814	22.8807		621.983	-21.0647	-33.914
620.983	7.06015	18.4704		620.987	-68.3983	-49.5389		620.989	-1.00761	-87.2469
619.989	65.7632	49.7986		619.992	-119.386	0.28853		619.995	-33.1973	-16.9629
618.994	25.8097	43.1309		618.997	-82.0779	-36.6228		619	-28.1432	-41.5003
617.999	82.879	59.9123		618.002	-84.1506	-23.1649		618.005	-24.247	-22.157
617.003	21.494	59.4894		617.007	-94.0994	-81.2945		617.01	-13.4856	-82.6446
616.007	18.6002	30.536		616.011	-78.7616	-24.2167		616.014	2.36377	-11.9657
615.011	5.6636	48.4966		615.015	-68.8128	-5.69261		614.982	42.8249	-13.5693
614.015	42.4555	68.6707		613.982	-70.8855	-84.7757		613.986	-21.7887	-44.3059
613.018	28.0838	47.7176		612.986	-69.6419	-29.0596		612.989	-16.4851	-44.3522
611.985	46.341	46.7614		611.989	-103.219	-70.0753		611.993	-2.73461	-39.8755
610.987	41.6652	69.5854		610.992	-97.8303	-81.3289		610.996	-34.7692	-21.6912
609.99	69.5412	83.957		609.995	-73.3727	-44.3678		609.999	-10.0085	-7.78076
608.992	45.531	42.1304		608.997	-91.6122	-59.7519		609.001	-8.56949	9.25887
607.994	18.1084	30.8436		607.999	-62.1803	-29.9594		608.003	-58.0941	-39.2935
606.996	31.8627	56.4877		607.001	-90.3686	-38.8729		607.005	7.30888	-34.8135
605.998	55.5965	55.4681		606.003	-56.3768	-46.6022		606.007	-8.27998	-2.46377
604.999	9.13717	36.2939		605.004	-73.7872	-44.8064		605.009	-7.24743	-39.4085
604	22.5371	80.5507		604.005	-60.1076	-14.2391		604.01	10.2539	-50.5767
603.001	32.2567	44.1596		603.006	-116.07	-26.9371		603.011	-37.2538	-24.4248
602.001	41.0836	50.3614		602.007	-103.634	-13.1282		602.012	9.39042	-36.1493
601.001	54.7024	21.0058		601.007	-82.4925	-28.5839		601.012	-11.2084	-81.1867
600.001	44.002	42.2142		600.007	-81.2489	-94.4356		600.012	5.37868	-48.3413
599.001	52.96	54.0957		599.007	-91.6122	-30.4069		599.012	7.23059	-56.8914
598	34.2574	65.1414		598.006	-87.8814	-88.4103		598.012	-32.529	-34.6073
597	44.1606	43.5811		597.006	-122.288	-51.1225		597.011	-14.7491	-48.5096
595.998	42.1049	22.4392		596.005	-99.0739	-50.039		596.01	-23.0564	-51.1329
594.997	8.2134	31.318		595.003	-50.5733	-22.4539		595.009	-0.22173	-39.6313
593.995	38.9838	80.3632		594.002	-33.5749	18.753		594.008	-0.87398	-38.9497
592.993	58.1563	85.6597		593	-76.2744	-44.1772		593.006	-13.8217	-56.4267
591.991	37.8227	60.8465		591.998	-97.8303	-41.5501		592.004	-17.4454	-1.94495
590.989	29.1404	33.4993		590.996	-107.779	-35.1208		591.002	-12.069	-91.4911
589.986	54.3088	39.445		589.993	-93.2704	-29.5527		590	-25.715	-26.3925
588.983	50.1568	52.3901		588.99	-55.5477	-35.0671		588.997	35.6345	-51.8624
588.017	30.0302	50.9528		587.987	-71.7146	-74.567		587.994	18.3719	-99.1857
587.014	67.3938	45.6209		586.984	-68.8128	-60.4112		586.991	-24.186	-55.0532
586.01	47.4925	49.0254		586.017	-83.3215	-47.7201		585.987	-9.08281	-85.2854
585.006	20.1137	44.0582		585.014	-84.1506	-37.5114		584.984	-38.8824	-35.9842
584.002	19.4069	66.1486		584.009	-44.3552	-34.1827		584.017	-11.4064	-67.5579
582.997	33.8328	56.8931		583.005	-60.9366	-63.8165		583.013	11.501	-13.693
581.993	57.8805	63.2326		582	-94.0994	-58.4706		582.008	-22.8571	-6.84407
580.988	36.8249	46.5067		580.996	-68.3983	-59.3205		581.003	-24.03	-18.0605
579.982	35.1549	63.0301		579.99	-90.3686	-31.6997		579.998	-24.4223	-12.0264
579.014	71.8756	73.4178		578.985	-86.6378	-47.3159		578.993	-9.98994	-52.0587
578.008	60.8717	76.6072		578.017	-107.365	-48.3765		577.988	-8.02357	-53.741
577.003	40.9779	33.8062		577.011	-89.5396	-62.1239		576.982	-14.7568	-23.1007
575.996	37.3664	28.2681		576.005	-83.3215	-95.3242		576.013	-8.8339	-50.4468
574.99	44.3091	43.0252		574.998	-63.0093	-16.8563		575.007	-27.3135	-76.7034
573.983	13.8578	22.496		573.992	-89.9541	-59.3019		574	-29.2437	-20.2965
573.013	31.5744	66.4953		572.985	-97.0012	-107.84		572.994	-12.0058	-39.6892
572.006	17.3869	57.6775		572.015	-65.4965	-38.6436		571.987	-40.3055	-70.7799
570.999	32.3309	51.8417		571.008	-96.1721	-60.6634		571.017	-21.6184	-33.8368
569.991	23.0633	10.6868		570	-115.655	-60.4083		570.009	3.93129	-18.6412
568.983	46.9942	46.764		568.992	-98.6593	-29.3851		569.002	0.07598	-16.8
568.012	32.8463	37.6814		567.984	-97.8303	-35.6812		567.993	-12.7661	-17.2025
567.003	40.3332	62.2133		567.013	-98.2448	-4.81424		566.985	7.12795	-56.5141
565.995	36.2435	18.1108		566.004	-58.0349	-1.43974		566.014	1.31612	-60.6187
564.986	43.7701	41.5448		564.995	-89.9541	-37.1301		565.005	26.1143	-48.2108
564.014	39.1563	50.4217		563.986	-88.7105	-31.2497		563.996	-39.4927	-50.4044
563.004	47.3793	59.1768		563.014	-96.5867	-48.0598		562.987	-20.2315	-41.4359
561.995	55.8824	50.7904		562.005	-76.2744	-52.0025		562.015	-9.93491	-7.49185
560.985	41.7849	54.5258		560.995	-84.5651	-28.8204		561.005	-16.1893	-39.7085
560.012	30.1034	52.5842		559.985	-90.3686	-36.2645		559.995	-39.8912	-4.32803
559.001	28.0226	66.0845		559.012	-88.296	-51.0265		558.985	-15.6762	-5.46735
557.991	17.2239	28.5947		558.001	-51.8169	-50.2555		558.012	-8.77503	-3.01279
557.017	8.89095	37.0189		556.99	-64.6675	-40.3749		557.001	5.35956	-9.07785
556.006	59.3905	72.2056		556.017	-92.0268	-65.4073		555.99	-23.7117	-53.8064
554.995	39.0589	16.9472		555.005	-97.4157	-91.3241		555.017	-32.4769	-5.34842
553.983	42.3804	48.356		553.994	-109.852	-52.9642		554.005	-2.63907	-73.5302
553.008	28.2395	58.1592		552.982	-95.7576	-75.8755		552.994	-7.89402	-20.1135
551.996	44.0614	40.3428		552.007	-85.3942	-66.2157		551.982	-30.1092	-24.1021
550.984	39.7972	62.339		550.995	-87.4669	-80.1465		551.007	-33.9049	-32.9267
550.009	18.4335	40.175		549.983	-113.583	-82.9957		549.995	-15.7194	-34.6821
548.996	29.1608	53.9006		549.007	-106.121	-24.237		548.982	-33.7081	-41.79
547.983	27.5778	66.0307		547.994	-72.1291	-37.8353		548.007	-17.6216	-22.3652
547.007	28.474	50.0692		547.019	-105.706	-30.9716		546.994	-35.3623	-40.4421
545.993	14.4578	24.1863		546.005	-99.9029	-25.4839		546.018	8.30367	-31.1403
545.017	32.5626	71.6174		544.992	-80.4198	-4.92805		545.004	-16.8363	-30.1614
544.003	30.4547	25.0026		544.015	-89.9541	-63.2145		543.99	-10.4053	-22.5551
542.989	52.3083	27.868		543.001	-85.3942	-31.0017		543.014	-2.12155	-23.965
542.012	33.7725	48.934		541.987	-66.7401	-29.0049		542	-19.4384	-23.2244
540.997	35.6917	77.2758		541.01	-66.3256	-20.9239		540.985	3.39911	-35.3904
539.982	34.7933	46.5228		539.995	-71.3	-86.5185		540.008	-10.4954	-60.3876
539.004	30.9589	66.8128		539.017	-76.2744	-46.7857		538.993	-2.87143	-28.6606
537.989	34.6969	83.4745		538.002	-71.3	-75.4326		538.015	-15.0118	-36.1894
537.011	40.5679	25.0124		536.986	-84.1506	-50.5536		537	-3.77067	-38.9824
535.995	39.1294	24.8087		536.008	-75.8599	-28.7401		535.984	-22.0019	-35.51
535.017	29.9004	42.5847		534.992	-83.7361	-56.6361		535.006	-8.20472	-27.2353
534	9.64351	58.8224		534.013	-87.4669	-53.41		533.99	-1.80595	-24.0728
532.984	17.0794	64.472		532.997	-87.4669	-35.803		533.011	-37.8066	-31.9164
532.004	29.018	50.1111		532.018	-92.8558	-64.9802		531.994	-15.0889	-59.5773
530.987	45.042	46.0981		531.001	-87.4669	-35.803		531.015	-15.8482	-35.8964
530.008	24.1001	50.4171		529.984	-74.2018	-53.0703		529.998	-29.5636	-45.1187
528.99	34.3584	51.2366		529.004	-87.0523	-48.4066		529.019	-18.9499	-68.1919
528.01	11.195	47.301		527.986	-82.4925	-35.7571		528.001	-42.9138	-23.3895
526.992	34.874	80.8568		527.006	-65.4965	-61.4675		526.983	-26.543	-46.0005
526.012	33.6065	49.5423		525.988	-71.7146	-54.3516		526.003	-11.4423	-51.5211
524.993	59.37	65.4439		525.007	-77.9326	-73.3201		524.985	-12.5594	-37.9673
524.012	33.7725	38.8231		523.989	-74.2018	-55.0266		524.004	-41.0042	-59.0988
522.993	44.811	47.0962		523.008	-80.4198	-77.9078		522.985	-15.1994	-39.6655
522.012	38.2984	50.1166		521.989	-78.7616	-45.5044		522.004	-12.4955	-33.8513
520.992	49.9035	64.3412		521.007	-93.2704	-63.4625		520.985	-23.6571	-40.406
520.011	52.3612	53.1932		519.988	-84.5651	-62.078		520.004	-13.3238	-32.3675
518.991	23.8944	52.3749		519.006	-74.6163	-12.4541		518.984	-15.6673	-46.3505
518.009	51.6614	57.6268		517.986	-78.3471	-38.5447		518.002	-19.7946	-37.1127
516.988	36.0525	60.8835		517.004	-68.3983	-24.5192		516.982	-1.07835	-16.6947
516.006	50.8576	38.7772		515.983	-91.6122	-49.9702		516	-34.5987	-17.9459
514.985	46.277	29.7165		515	-90.7832	-45.8326		515.017	-0.83715	-18.5479
514.002	34.8888	42.3856		514.017	-83.7361	-38.377		513.996	-18.6838	-35.1645
513.019	62.8296	69.9866		512.996	-89.125	-80.5965		513.013	-41.4665	-26.1958
511.997	35.3728	8.61442		512.013	-82.4925	-68.3626		511.992	-20.0358	-17.0811
511.014	39.0617	47.4539		510.992	-79.5907	-46.3815		511.009	-12.0462	-26.543
509.992	34.9203	32.488		510.008	-87.8814	-54.5006		509.987	-7.52563	-53.3802
509.008	38.8753	27.9565		508.986	-77.9326	-28.3245		509.003	-24.5405	-33.0919
507.985	46.7075	56.4723		508.002	-84.1506	-27.7297		507.981	-9.64136	-32.6521
507.001	58.2836	41.5649		507.017	-77.9326	-43.323		506.997	9.94917	-50.4329
506.016	53.0695	32.0619		505.994	-60.9366	-29.5118		506.012	-39.1347	-43.6978
504.993	39.096	43.5769		505.01	-62.1803	-20.185		504.99	-35.0458	-34.2145
504.008	47.7755	40.6041		503.987	-90.3686	-48.0025		504.005	-41.7491	-35.2366
502.985	37.7902	15.0102		503.001	-88.296	-52.3307		502.982	5.35666	-12.9011
501.999	40.6514	45.6516		502.016	-104.877	-30.0945		501.996	-12.4936	-40.5346
501.013	37.4091	43.2728		500.992	-94.9285	-82.1716		501.011	-9.72201	-18.38
499.989	43.3684	55.5697		500.006	-86.6378	-44.0554		499.987	-3.53775	-22.2214
499.003	62.1181	55.3998		498.982	-61.7657	-21.1804		499.001	-7.01824	-48.3555
498.016	54.2085	68.3004		497.996	-73.7872	-41.5459		498.015	-41.1137	-35.7547
496.992	21.2346	45.8541		497.009	-80.0053	-68.3397		496.99	-15.6158	-41.8724
496.005	41.3795	23.6401		495.985	-90.3686	-32.3518		496.004	-25.0587	-41.6273
495.018	54.3246	50.6654		494.998	-76.689	-15.2516		495.017	-2.02202	-33.5642
493.993	41.8257	32.0403		494.01	-73.3727	-58.0622		493.992	-20.7676	-44.4177
493.005	46.8439	63.5981		492.985	-79.1762	-69.4189		493.005	1.57801	-34.8398
492.017	6.95001	51.7128		491.998	-95.343	-26.5287		492.017	-4.64919	-17.6667
490.992	9.93232	66.2471		491.01	-74.2018	-36.1154		490.991	-14.6296	-52.5865
490.004	45.5876	60.4787		489.984	-73.3727	-31.9777		490.004	-5.41773	-60.6303
489.015	43.1912	55.6055		488.996	-90.3686	-18.2339		489.016	-14.6166	-31.6991
487.989	14.3828	66.5179		488.007	-77.518	-43.5366		487.989	-38.351	-27.3649
487	23.4006	28.9924		487.019	-70.0564	-63.6832		487.001	-30.7108	-51.2886
486.011	20.0072	59.9688		485.992	-58.0349	-23.5403		486.012	-21.6432	-29.1062
484.984	32.7508	41.292		485.003	-83.7361	-43.5939		484.985	-7.27543	-29.7477
483.995	55.46	43.8228		484.014	-63.0093	-21.1025		483.996	-47.6011	-26.1925
483.005	49.1267	55.8189		482.986	-67.5692	8.82094		483.007	-23.7813	-54.1015
482.016	35.4451	50.7148		481.997	-64.6675	-56.6777		482.017	-38.3982	-45.4827
480.988	47.6168	51.2282		481.007	-75.0308	-18.5587		480.99	-18.0674	-28.0121
479.998	38.0953	69.612		480.017	-80.4198	5.00006		480	-31.7893	-30.4563
479.007	55.7756	70.0961		478.989	-60.9366	-29.0941		479.01	-32.4271	-49.1617
478.017	17.2174	54.7533		477.998	-77.9326	-51.1484		477.982	-22.7232	-3.16513
476.988	30.5112	51.8034		477.008	-73.3727	-43.0636		476.991	-6.35641	-37.1575
475.997	48.1625	65.4766		476.017	-65.082	-14.036		476	-1.57625	-74.1091
475.006	32.8195	59.3575		474.988	-67.9837	-13.7073		475.01	14.9415	-42.9894
474.015	18.8317	55.5031		473.997	-68.8128	-36.9352		474.019	-14.2979	-10.0941
472.985	35.2671	52.993		473.005	-89.5396	-14.9825		472.989	-0.69789	-54.6632
471.994	46.4876	62.291		472.014	-74.6163	-25.6144		471.998	-16.2893	-13.6103
471.002	40.3713	48.4481		470.984	-58.864	26.1344		471.006	-25.6027	-35.2787
470.01	37.7253	76.995		469.992	-57.6204	6.73839		470.014	-18.697	-51.4128
469.017	31.7738	78.6503		469	-60.1076	6.85254		468.984	-21.1405	-40.2485
467.987	43.0817	41.7395		468.008	-69.6419	-18.5888		467.992	-8.31617	-3.99633
466.994	60.1185	101.243		467.015	-76.2744	13.9329		467	-18.6611	-2.28242
466.001	36.8898	86.1529		465.984	-62.1803	34.4513		466.007	2.30061	3.86744
465.008	58.3708	104.242		464.991	-78.7616	36.4388		465.014	-30.9455	4.52919
464.015	50.0705	100.573		463.998	-73.7872	45.96		463.983	-2.15971	2.37499
462.984	67.5471	115.531		463.005	-57.6204	102.72		462.99	-1.69943	-3.98531
461.99	32.8389	98.6417		462.012	-74.6163	85.353		461.997	-4.36647	6.10299
460.996	34.3714	118.075		461.018	-62.5948	95.7167		461.003	5.6601	9.65974
460.002	37.7068	122.009		459.986	-53.0605	96.4579		460.009	-7.48338	4.75416
459.008	24.1825	128.729		458.992	-34.0633	149.926		459.016	-33.4867	15.3806
458.014	46.0283	133.694		457.998	-46.4279	143.906		457.983	-12.8459	28.3646
456.981	59.2939	151.933		457.003	-49.7442	154.092		456.989	-24.3332	34.9873
455.986	64.8342	190.591		456.009	-40.7796	145.561		455.994	-23.8163	64.3887
454.992	25.6299	191.613		455.014	-30.3828	237.369		455	3.37458	73.2248
453.996	38.8641	196.625		454.019	-22.2352	266.43		454.005	-24.1138	82.815
453.001	38.3708	226.049		452.985	-26.4895	292.749		453.01	-25.5671	142.656
452.006	16.9553	248.349		451.99	-22.1108	327.664		452.015	-24.6128	174.889
451.01	25.9125	254.368		450.994	-18.8867	377.52		450.981	-21.3871	212.415
450.014	24.4679	290.339		449.999	-14.6885	386.443		449.985	-51.0984	259.005
449.018	34.6116	323.944		449.003	5.25664	483.766		448.99	-26.5525	299.649
447.984	39.2221	328.245		448.007	-6.31925	478.644		447.994	-40.4122	388.297
446.987	21.5106	367.204		447.011	6.12181	549.836		446.998	-45.2512	434.791
445.991	26.1192	398.283		446.014	6.1905	613.707		446.001	-52.3442	483.969
444.994	51.0664	449.06		445.017	25.8902	683.768		445.005	-50.0506	601.246
443.997	44.4612	499.79		443.982	23.8786	692.63		444.008	-35.1731	697.82
443	45.2062	505.448		442.985	26.6263	807.942		443.011	-58.5285	841.856
442.003	37.6159	545.719		441.988	18.3512	846.115		442.014	-64.5927	960.411
441.005	49.9824	600.749		440.991	35.9729	927.028		441.017	-70.2548	1114.98
440.008	55.3764	638.25		439.993	51.8169	987.338		439.981	-74.7633	1298.52
439.01	47.2392	669.349		438.996	61.7657	1063.73		438.984	-115.742	1499.79
438.012	47.2763	711.321		437.998	85.8087	1187.63		437.986	-99.3453	1723.93
437.014	36.2657	744.95		437	49.7442	1275.33		436.988	-125.912	1973.3
436.015	37.883	794.424		436.001	72.5436	1320.97		435.99	-128.085	2224.39
435.017	29.272	848.272		435.003	73.7872	1418.8		434.991	-153.394	2579.23
434.018	19.9562	873.283		434.004	89.125	1527.63		433.993	-179.664	2906.17
432.981	44.901	916.828		433.006	91.6122	1626.77		432.994	-189.825	3310.19
431.982	41.7635	940.126		432.007	96.1721	1733.98		431.996	-220.036	3719.73
430.983	27.828	966.016		431.008	113.583	1852.17		430.996	-219.607	4244.09
429.983	12.2051	1000.84		430.008	104.048	1978.37		429.997	-271.397	4818.24
428.984	29.1867	1053.82		429.009	134.724	2088.43		428.998	-294.223	5421.35
427.984	57.6707	1092.8		428.009	160.011	2197.35		427.998	-322.361	6075.74
426.984	50.9671	1116.52		427.009	179.494	2351.64		426.999	-341.422	6733.36
425.984	43.3136	1128.46		426.009	196.075	2506.13		425.999	-351.127	7432.82
424.983	45.7638	1160.05		425.009	218.46	2661.54		424.999	-385.577	8248.38
423.983	42.8192	1179.29		424.009	274.837	2754.44		423.999	-351.743	8958.28
422.982	50.9068	1189.19		423.008	303.025	2960.33		422.998	-370.515	9820.95
421.982	47.19	1225.04		422.008	368.522	3153.52		421.998	-390.285	10656.6
421.019	49.2956	1259.89		421.007	434.018	3370.85		420.997	-375.078	11439
420.018	48.1736	1291.8		420.006	520.656	3594.23		419.996	-328.659	12357.3
419.017	39.901	1326.07		419.004	606.465	3844.78		418.995	-256.104	13200.9
418.015	53.4427	1380.32		418.003	712.586	4123.34		417.994	-215.519	14172.9
417.013	75.8958	1413.32		417.002	853.528	4420.48		416.992	-86.6248	14966.8
416.012	86.4815	1476.72		416	1026.39	4712.92		415.991	30.8522	15641.4
415.01	81.231	1510.5		414.998	1258.53	5088.28		414.989	225.583	16635.9
414.008	70.9407	1560.28		413.996	1519.27	5463.26		413.987	410.014	17338.9
413.005	85.0945	1594.03		412.994	1788.3	5870.48		412.985	666.318	18138
412.003	135.86	1648.19		411.991	2139.83	6194.12		411.982	924.868	18744.7
411	112.713	1664.87		410.989	2536.54	6716.86		411.019	1290.52	19382.8
409.997	138.25	1698.03		409.986	3018.64	7053.45		410.016	1622.28	19925.6
408.994	154.806	1708.48		408.983	3472.56	7535.63		409.013	2086.2	20429.2
407.991	194.21	1748.97		408.019	3994.46	8033.65		408.01	2562.44	20862.3
406.988	182.824	1710.7		407.015	4576.47	8475.28		407.007	3089.09	21219.5
405.984	222.265	1740.31		406.012	5129.04	8999.24		406.004	3600.45	21499
405.019	227.713	1732.54		405.008	5824.63	9502.99		405	4299.36	21711.6
404.015	225.074	1734.19		404.005	6512.34	9941.03		403.997	4913.89	21831.3
403.011	230.799	1686.44		403.001	7293.74	10562.3		402.993	5675.22	21918.7
402.007	236.026	1699.84		401.997	8144.37	11244.4		401.989	6422.81	21963
401.003	235.683	1667.71		400.992	8903.8	11965.1		400.985	7464.69	21938.4
399.998	249.479	1654.3		399.988	10050.8	12469.7		399.981	8425.85	21914.8
398.994	266.777	1652.83		398.984	11097.1	13358.8		399.015	9382	21880.3
397.989	271.956	1655.18		398.018	12155.8	14000.3		398.01	10425.4	21913.8
396.984	274.995	1643.14		397.013	13328.1	14925.6		397.006	11792.4	21876.4
396.017	300.213	1655.46		396.008	14650.1	15682.5		396.001	13148.7	21816.4
395.012	315.595	1669.76		395.002	16168.5	16482.3		394.996	14522.2	21875.7
394.007	318.87	1678.21		393.997	17258.7	17258.7		393.991	15673.2	21925.7
393.001	381.619	1690.63		392.992	18590.6	18124		392.985	17016.9	21992
391.995	408.301	1714.84		391.986	19813.1	18752.8		392.018	18168.3	21997.4
390.989	468.015	1739.97		391.019	20701.9	19558.7		391.013	19198.9	22045.9
389.983	507.247	1746.96		390.013	21693	20128		390.007	20321.1	22056.2
389.016	562.357	1735.81		389.007	22492.3	20686.7		389.001	21405.8	21980.7
388.009	590.934	1712.29		388	23262.9	21292.6		387.995	22251.8	21904.2
387.003	615.932	1707.22		386.994	23868.5	21726		386.988	23026.5	21763.5
385.996	647.27	1712.43		385.987	24426.5	22289.6		385.982	23745.4	21596.8
384.989	652.259	1679.51		384.981	25012.6	22741.4		385.014	24570.9	21321.6
383.982	653.918	1680.96		384.012	25568.9	23154.6		384.007	25260.4	21020.3
383.014	673.649	1665.66		383.005	26051	23642.5		383	25924.4	20693.5
382.006	659.135	1633.98		381.998	26606.1	24171.7		381.993	26572.8	20272
380.999	697.943	1636.03		380.991	27097.3	24679		380.986	27201.5	19915.1
379.991	695.821	1640.03		379.983	27730.7	24963.7		380.017	27769.8	19512.3
378.983	717.762	1653.73		379.014	28245.6	25447.7		379.009	28309.3	19081
378.014	734.461	1696.81		378.006	28781.6	25660		378.002	28725.6	18665.1
377.006	789.791	1741.88		376.998	29202.3	25933		376.994	29137.6	18318.7
375.998	819.895	1797.75		375.99	29658.3	26165.7		375.986	29468.4	17894.5
374.989	893.212	1901.38		374.982	30031.8	26322.2		375.016	29750.1	17566.8
373.981	963.73	2000.73		374.012	30221.7	26367.2		374.008	29974.2	17240.7
373.011	1057.67	2157.31		373.004	30356.4	26352.5		373	30040.5	16924.1
372.002	1144.5	2329.48		371.995	30513.5	26199.9		371.991	30113.8	16463.6
370.993	1216.98	2470.2		370.986	30515.6	26157.1		370.982	30105.5	16213.4
369.984	1288.73	2691.53		370.016	30433.1	25943.3		370.012	29998.1	15826.5
369.013	1316.75	2913.71		369.007	30282.6	25716.9		369.003	29916.2	15456.6
368.004	1368.36	3142.05		367.997	30103.9	25551.4		367.994	29677.7	14977.1
366.994	1397.36	3392.77		366.988	29890.9	25318.8		366.984	29492.5	14489.3
365.985	1493.93	3641.86		366.017	29589.9	25084.5		366.014	29241.8	14005.1
365.014	1543.74	3926.01		365.007	29315.9	24781.6		365.004	28937.8	13614.7
364.003	1640.12	4228.56		363.997	28997.6	24442.2		363.994	28591.8	13141
362.993	1753.78	4546.69		362.987	28557.3	24045.5		362.984	28156.7	12507.3
361.983	1822.94	4808.92		362.016	28176.8	23729		362.013	27726.7	12141
361.011	1907.87	5071.97		361.005	27692.2	23300.4		361.003	27364.3	11704.1
360.001	2063.64	5394.81		359.995	27139.2	22971		359.992	26686.9	11354.6
358.99	2197.32	5668.55		358.984	26575.8	22478.7		358.982	26072.6	10934.6
358.018	2355.83	5939.59		358.012	25969.8	21918.4		358.01	25507.2	10444.5
357.007	2481.28	6151.96		357.001	25484.4	21355.9		356.999	24878.9	10126.3
355.996	2655.8	6425.62		355.99	24830.2	20934.5		355.988	24217.5	9818.63
354.984	2802.87	6615.14		355.018	24121	20442.4		355.016	23595.3	9472.21
354.012	2934.18	6820.05		354.006	23448.2	19821.2		354.005	22930.5	9100.5
353	3072.26	6996.44		352.995	22763.8	19237.4		352.993	22248.8	8654.82
351.988	3226.31	7147.68		351.983	22159	18587.7		351.982	21575.9	8324.82
351.015	3376.9	7301.56		351.01	21461.3	17956.6		351.009	20906.6	7987.25
350.003	3531.88	7459.81		349.998	20704.8	17351.2		349.997	20184.8	7605.2
348.991	3690.89	7600.69		348.986	19957.4	16771.7		348.985	19405.7	7244.98
348.017	3887.69	7748.35		348.013	19227.8	16152.4		348.012	18661.9	6905.08
347.005	4065.47	7887.57		347.001	18436	15507.8		347	17917.2	6503.21
345.992	4175.43	7986.96		345.988	17728.8	14723.8		345.987	17261.4	6128.89
345.018	4362.99	8119.17		345.014	16973.5	14129.5		345.013	16374.2	5836.67
344.006	4482.18	8195.86		344.002	16216.6	13672.3		344.001	15577.1	5575.68
342.993	4629.31	8289.98		342.989	15438.5	12965.9		342.988	14830.6	5190.57
342.018	4731.53	8342.41		342.014	14747.5	12367.2		342.014	14249.8	4910.57
341.005	4833.36	8405.14		341.001	14069.3	11762.5		341.001	13626.1	4659.24
339.992	4946.39	8454.99		339.988	13184.3	11279.4		339.988	12810.5	4443.64
339.017	5018.26	8451.75		339.013	12601	10662.3		339.013	12176.9	4226.37
338.003	5097.84	8483.22		338	11972.2	10071.4		338	11562.5	3970.43
336.989	5155.68	8423.92		336.986	11274.9	9636.93		336.986	10970.4	3785.63
336.014	5192.67	8391.93		336.011	10763.4	9019.45		336.011	10344.2	3552.99
335	5220.77	8323.03		334.997	10131.2	8579.53		334.997	9745.63	3339.58
333.986	5297.95	8243.05		333.983	9538.86	8165.41		333.983	9257.35	3166.61
333.01	5298.84	8177.01		333.008	9010.75	7701.89		333.008	8671.67	3020.61
331.996	5299.39	8053.21		331.993	8530.72	7231.86		331.994	8272.54	2818.78
330.981	5298.7	7912.29		331.018	8111.21	6904.77		331.018	7753.08	2692.42
330.005	5322.13	7828.1		330.003	7633.66	6473.23		330.004	7338.05	2544.48
328.991	5292.8	7695.49		328.988	7145.75	6142.89		328.989	6898.12	2457.41
328.014	5291.31	7614.75		328.012	6763.14	5760.27		328.013	6447.94	2373.01
326.999	5265.86	7456.37		326.997	6315.85	5454.01		326.998	6060.05	2266.83
325.984	5211	7292.63		325.982	5945.68	5128.23		325.983	5756.36	2150.62
325.008	5141.29	7178.12		325.005	5539.43	4811.91		325.007	5380.22	2063.03
323.992	5119.19	7024.32		323.99	5219.82	4521.38		323.992	5036.77	2004.39
323.015	5026.86	6915.93		323.013	4907.68	4305.92		323.015	4777.5	1927.26
321.999	5018.07	6762.38		321.998	4612.95	4059.31		322	4488.28	1845.41
320.983	4946.61	6578.86		320.982	4320.7	3774.9		320.984	4213.83	1832.97
320.006	4837.2	6387.17		320.005	4001.92	3545.25		320.007	3906.51	1832.84
318.99	4760.14	6198.92		318.989	3767.29	3362.23		318.991	3700.21	1810.65
318.013	4651.74	6040.98		318.012	3549.66	3165.9		318.014	3508.56	1819.05
316.996	4587.85	5822.58		316.995	3350.69	2953.43		316.998	3328.77	1811.69
316.019	4503.61	5686.55		316.018	3174.51	2789.21		315.981	3184.34	1869.03
315.002	4464.83	5512.69		315.001	3041.03	2748.42		315.004	2997.29	1923.66
313.985	4374.54	5347.05		313.984	2911.69	2617.46		313.987	2930.82	1968.31
313.007	4305.86	5168.95		313.007	2774.07	2507.07		313.01	2831.19	2089.66
311.99	4267.62	5042.7		311.99	2754.58	2462.98		311.993	2803.57	2181.08
311.012	4249.05	4897.77		311.012	2721.42	2401.81		311.015	2784.68	2359.03
309.995	4222.06	4798.49		309.994	2715.2	2475.45		309.998	2767.18	2462.3
309.016	4214.35	4710.58		309.016	2724.32	2434.88		309.019	2795.92	2551.87
307.999	4224.81	4613.16		307.998	2809.3	2463.49		308.002	2861.08	2749.61
306.981	4268.33	4547.11		306.981	2904.65	2500.45		306.985	2931.07	2931.42
306.002	4335.37	4515.82		306.002	3008.28	2582.7		306.006	2969.55	3125
304.984	4373.11	4453.13		304.984	3167.46	2660.47		304.988	3133.15	3303.79
304.005	4456.69	4430.28		304.005	3287.68	2704.83		304.01	3350.53	3390.58
302.987	4500.94	4380.7		302.987	3438.98	2914.47		302.992	3563.97	3717.28
302.008	4556.67	4389.08		302.008	3584.9	3012.11		302.013	3664.03	3900.43
300.989	4587.61	4383.02		300.99	3680.24	3186.01		300.994	3765.66	4182.4
300.01	4670.46	4344.54		300.011	3867.2	3188.82		300.015	4121.16	4298.15
298.991	4698.98	4337.02		298.992	3977.46	3387.65		298.997	4361.26	4650.69
298.011	4776.03	4409.42		298.012	4119.23	3486.12		298.017	4473.2	4800.65
296.992	4866.64	4468.89		296.994	4258.93	3761.08		296.998	4699.37	5025.4
296.013	4892.18	4515.42		296.014	4367.13	4012.48		296.019	4958.9	5243.45
294.993	4994.28	4535.35		294.995	4521.33	4015.21		295	5097.06	5472.82
294.013	5218.14	4719.54		294.015	4659.37	4262.98		293.981	5184.82	5698.54
292.994	5284.43	4824.19		292.995	4796.17	4552.47		293.001	5444.1	6070.67
292.014	5354.86	4857.45		292.015	5011.73	4568.59		291.981	5648.84	6243.28
290.994	5375.1	5003.09		290.996	5110.39	4821.65		291.001	5853.37	6624.07
290.013	5554.74	4974.22		290.015	5414.24	5269.62		289.982	5830.26	6854.49
288.993	5633.96	5424.52		288.995	5490.1	4944.27		289.001	6124.92	7228.34
288.013	5918.84	5647.23		288.015	5231.43	5895.27		287.981	6454.36	7004.97
286.992	6013.88	6147.72		286.995	5698.61	6301.49		287.001	6129.28	7088.42
286.011	6936.88	7496.38		286.014	5817.58	6803.63		285.981	5040.55	6798.97
284.991	6120.01	8723.77		284.993	5077.64	6470.75		285	7683.05	8090.92
284.01	7385.65	8088.61		284.012	5540.26	576.026		284.019	7532.07	6420.24
282.989	8153.5	8686.67		282.992	3910.72	1644.38		282.998	4612.95	7178.94
282.008	12204.9	17326.6		282.01	-714.658	3956.07		282.017	-3017.63	-1963.37
280.987	6997.61	9772.59		280.99	9218.01	8713.49		280.997	-938.913	433.296
280.005	9357.92	11182.9		280.008	10749.7	-6311.14		280.015	-8211.77	-7089.31
278.984	5520.7	9481.66		278.987	7692.53	-2769.45		278.994	13819.1	6895.35
278.002	7506.6	5111.47		278.006	7069.06	1532.86		278.013	14049.6	8774.85
276.981	3915.07	7255.63		276.984	10739.8	12618.2		276.992	9126.67	5465.59
275.999	3603.58	4100.28		276.002	-2674.58	2166.87		276.01	8859.52	-2132.37
275.017	6029.98	-4544.9		274.981	7698.74	5603.05		274.989	-3104.84	-3329
273.995	-735.842	379.673		273.999	245.405	-1881.9		274.007	-322.963	-6283.8
273.013	8712.34	-9873.33		273.017	3120.62	-17059.3		272.985	7416.02	-2210.19
271.991	-2308.68	-19778.3		271.995	-1048.77	-9711.55		272.003	-2730.73	-1276.06
271.008	-3518.52	2507.17		271.012	-19489.8	-13972.5		270.981	9340.46	7446.81
269.986	7247.46	-1286.67		269.99	-6068.79	229.022		269.999	19305.2	-4884.48
269.004	-3272.99	12448.6		269.008	4635.74	11339.5		269.016	-17798.2	10915.2
267.981	-2948.04	-3968.04		267.986	691.444	19686.4		267.994	-3033.76	-1236.04
266.998	11994	333.902		267.003	-1026.39	11309.4		267.011	876.817	-15611.1
266.015	-1536.47	13757		265.98	-7795.33	-2616.84		265.989	14139	-1629.79
264.993	3538.82	1801.01		264.997	8848.25	647552		265.006	5634.01	11439.3
264.009	3870.43	15019.4		264.014	8082.19	19178.1		263.983	9609.96	724.376
262.987	-5337.04	16522.4		262.991	2675.41	4986.35		263	-29562.8	5154.62
262.003	3186.15	26730.1		262.008	-4496.46	11775.2		262.017	-7009.72	-6912.35
261.019	12747.4	-9422.6		260.985	174915	562002		260.994	10459.3	22858.2
259.996	-20461.5	2076.37		260.001	-6658.26	20405.1		260.011	2053.74	-8527.47
259.012	3320.14	1468.39		259.018	-5794.37	-2858.58		258.988	2044.24	6094.53
257.989	10329.4	9086.36		257.994	15045.1	-7248.4		258.004	572473	-148885
257.005	19695.7	-3383.43		257.011	-14006.7	659326		256.981	44995.1	-18738.9
255.982	-4856.6	-6773.15		255.987	149703	179593		255.997	-7995.4	11183.2
254.997	-1089.17	10624.7		255.003	-7828.91	41384		255.013	-4405.16	-7516.65
254.013	9037.84	-2860.53		254.019	414535	-205607		253.989	1847.3	-17372.2
252.989	-6330.66	-4788.37		252.995	2947.34	10126.4		253.005	18760.1	48372.5
252.005	-4624.81	1515.04		252.011	5184.59	649439		251.982	3858.53	2941.15
250.981	152201	154453		250.987	-11265.8	657914		250.997	1174.46	8425.03
249.996	21807.9	22362.4		250.002	-791.762	652518		250.013	-16949.1	-11754
249.011	-11400.5	-733.202		249.018	183426	204114		248.989	3553.5	15190.8
247.987	9385.29	12552.6		247.993	414535	54271.4		248.004	5565.11	4263.56
247.002	14131.1	6778.32		247.008	-1338.12	17537.3		247.019	-23353.5	-496.577
246.017	357377	-83978.5		245.984	-3700.14	-639.706		245.995	-87636.7	591577
244.992	6999.22	6161.36		244.999	-2366.58	653329		245.01	6610.33	6663.5
244.007	4531.53	4953.06		244.014	414535	-182941		243.986	198253	193296
242.982	-6155.01	7261.28		242.989	-7950.37	656206		243	12461.1	-3951.84
241.997	2116.9	3744.42		242.004	19384.5	10525.5		242.015	-8412.11	3070.86
241.011	-19075.1	-18045.2		241.018	17368.6	23220.5		240.99	21650.6	15964.3
239.986	6491.8	9371.19		239.993	26754.5	7275.32		240.005	2942.77	8838.66
239	-966.608	5958.22		239.008	9378.85	39330.7		239.019	1378.5	5352.19
238.014	8846.95	-2925.9		237.983	12353.1	5079.49		237.994	14545.1	14320.8
236.989	-7113.35	-10545.9		236.997	4464.54	51240.9		237.009	1382.6	-12810.4
236.003	-6719.99	-1839		236.011	175248	153320		235.983	7188.29	-8683.83
235.017	3567.31	7048.84		234.985	414535	-214174		234.998	9326.73	43368.6
233.991	8329.64	3114.89		233.999	9955.06	-10068.1		234.012	24012.1	-8236.17
233.005	767.601	2935.12		233.013	3662	12659.5		232.986	-3170.77	43947.7
232.019	-616.817	-6779.61		231.987	-24845.6	664909		232	-8927.29	21326.4
230.993	-17727.8	-21959		231.001	414535	438562		231.014	469318	469318
230.006	-18667.8	-19426.5		230.015	414535	438562		229.988	-109697	596419
229.02	-458.643	-5320.09		228.989	10770	30686.3		229.002	-10013.3	-38061.7
227.993	357377	-82786.5		228.002	-11160.1	-19685.1		228.015	571069	-140471
227.007	-977.563	10153.5		227.015	5415.48	6040.43		226.989	567468	-118895
226.02	7233.91	-6561.03		225.989	16125	-14402.1		226.002	-24611.4	-19637.5
224.993	-10043.2	-18311		225.002	-11385.2	2336.54		225.015	-11752.7	-630.547
224.006	5341.28	5047.99		224.015	-5734.68	5761.56		223.989	8024.14	-33411.8
223.019	-728.625	7985.15		222.989	23527.3	-18743		223.002	-10743.3	-7702.72
221.992	-5990.44	14048.5		222.001	10612.5	3544.46		222.015	-13991	-2369.38
221.005	5797.2	905.254		221.014	-3998.6	654170		220.989	-499.173	4881.02
220.017	-743.736	-2419.44		219.987	556.306	23079.2		220.001	-15435.1	15273.2
218.99	4927.42	3020.41		219	-27593.9	-58125.5		219.014	567460	-118847
218.003	-23642.5	11098.5		218.013	783.471	1691.62		217.987	-15683.5	42047.2
217.015	126.842	-5822.21		216.986	14315.1	-3665.26		217	26400	-23895.9
215.988	-5721.34	9334.23		215.998	23152.6	752.53		216.012	-3168.2	14855.7
215	7175.3	-1026.67		215.01	8907.53	28138.7		214.985	25141.6	-68.3047
214.012	-7681.72	-8463.07		213.983	13225.3	-4953.88		213.998	-113525	597260
212.985	1687.47	-8019.25		212.995	27866.7	637755		213.01	5143.68	-2673.93
211.997	2396.02	10434.2		212.007	-12878.8	-11957.1		211.982	-5289.7	39200.4
211.008	-18266	-40605.4		211.019	3356.49	-247.506		210.994	11150.7	-5142.78
209.981	-11549.8	-6775.09		209.991	9882.93	647019		210.006	19157	4132.12
208.992	-2674.71	3839.95		209.003	181124	193116		209.018	7923.6	10559.4
208.004	1063.57	23579.1		208.015	2401.82	650873		207.991	26119.4	31829
207.015	-19432.2	-5049.39		206.987	8203.65	3601.81		207.002	10494.7	-17448.1
205.987	-290.633	6676.31		205.998	-5616.95	-19132.1		206.014	12913.5	27954.8
204.999	14235.5	-10130.5		205.01	414535	-238369		204.986	7562.01	-3215.12
204.01	-16893.9	-20406		203.982	-10532.9	22890.2		203.998	7990.12	-6351.65
202.982	-1748.27	-3505.33		202.993	-26128.1	-24886.1		203.009	-24980.5	14210.9
201.993	7279.96	-15537		202.004	-18879.2	-14513.3		201.981	-2706.21	9353.17
201.004	14040.4	19090.2		201.016	6421.15	33479.6		200.992	3366.02	1213.11
200.015	-4949.66	-2687.07		199.987	7178.5	3814.95		200.003	-1665.87	10416.9

## Sheet: Figure 3a 
x-Axis	Z-3	PSS 395 nm 2 s	PSS 470 nm 20 s			x axis
wavelength (nm)	Abs [abs.u.]	Abs [abs.u.]				Number cycle	Absorption at 390 nm [abs.u.]
800.005	-0.00105	-0.00101	-0.0019			0	0.89787
798.999	9.75e-05	-0.000578528	-0.00236			0.5	0.43042
797.993	-0.000637569	-0.00144	-0.000846061			1	0.89919
796.986	0.000832721	-0.000712057	-0.00117			1.5	0.43862
796.013	0.000586506	-2.95e-05	-0.00111			2	0.90502
795.006	-0.00215	-0.00215	-0.00104			2.5	0.44115
793.998	-0.00112	-0.00108	-0.00203			3	0.9031
792.99	0.000727565	0.000193126	-0.000330542			3.5	0.4372
792.016	-0.001	-0.000851331	-0.00156			4	0.90348
791.006	-0.00288	-0.00071185	-0.00128			4.5	0.43479
789.997	-0.00167	-0.000438235	-0.000759658			5	0.89478
788.987	-0.000539129	-0.000803637	-0.00158			5.5	0.43447
788.011	-0.00189	-0.00166	-0.00377			6	0.89647
787.001	-0.000931206	-0.000390858	-0.00181			6.5	0.43367
785.989	-0.000278392	-0.00106	-0.000991904			7	0.89951
785.013	-0.000611358	-0.0015	-0.00152			7.5	0.43354
784.001	-0.0021	-0.00051074	-0.00185			8	0.89197
782.989	-0.000912763	-0.00237	-0.00172			8.5	0.4328
782.011	0.000674646	-0.000448734	-0.000742396			9	0.89326
780.998	-0.000508672	-0.000278702	0.000212731			9.5	0.43271
779.984	-0.00206	-0.002	-0.000743998			10	0.89018
779.005	-0.00023436	-0.00017956	-0.00119			10.5	0.43275
777.991	-0.00129	-0.00107	-0.00155			11	0.89429
777.011	-0.00155	-0.00103	-0.00125			11.5	0.43172
775.996	-0.001	-0.00188	-0.000641033			12	0.89345
775.016	-0.00137	-0.000545075	-0.000749838			12.5	0.4309
774	-0.000733248	-0.000614202	-0.00168			13	0.89463
772.984	-0.000981625	-0.000636173	-0.00105			13.5	0.43152
772.002	0.00137	-0.000171797	6.81e-05			14	0.89296
770.985	-0.00158	-0.000857222	-0.00306			14.5	0.43132
770.003	-0.00209	-0.00279	-0.00239			15	0.89245
768.985	-0.00141	-0.000979403	-0.00104			15.5	0.43141
768.002	-0.00146	-0.002	-0.000977286			16	0.88734
766.984	-0.00123	-0.000313469	-0.000404823			16.5	0.43138
766	-0.000980695	-0.000630332	-0.00158			17	0.89243
765.016	-0.00106	-0.00122	-0.00188			17.5	0.43026
763.996	-0.000739347	-0.000386926	-0.00119			18	0.8937
763.011	-0.00121	-0.00177	-0.000699858			18.5	0.42993
761.991	-0.000580079	-0.000340733	-0.000375857			19	0.89073
761.005	-0.00212	-0.00193	-0.00179			19.5	0.42968
759.984	-0.0014	-0.0012	-0.000320919			20	0.89154
758.998	0.00293	0.00123	0.0013			20.5	0.4291
758.011	0.000312116	-9.76e-05	0.000681802			21	0.89204
756.989	-0.000738261	-0.00174	-0.0016			21.5	0.4285
756.001	-0.000106792	-0.00125	-0.00144			22	0.88833
755.013	-0.000732524	-0.00129	-0.00166			22.5	0.43044
753.99	3.25e-05	-0.000765033	0.000129941			23	0.89102
753.001	0.000463062	-0.0012	-0.000291585			23.5	0.42952
752.013	-0.00060655	-0.00156	-0.00239			24	0.88896
750.988	-0.000753714	-0.00121	-0.00158			24.5	0.42901
749.999	-0.00124	-0.00135	-0.00169			25	0.88913
749.009	-0.00095466	-0.00129	-0.00154			25.5	0.42863
747.983	-0.00117	-0.000782087	-0.000647133			26	0.88684
746.992	-0.000874531	-0.00053794	-0.000925782			26.5	0.42884
746.001	-0.00124	-0.00183	-0.00169			27	0.88938
745.01	-0.00103	-0.000918549	-0.0026			27.5	0.42808
743.983	-0.000500863	-0.000186391	-0.000381185			28	0.88805
742.991	-0.00139	-0.000341509	-0.000295517			28.5	0.4277
741.998	-0.001	-0.00024564	8.26e-05			29	0.88954
741.005	-0.000488711	-0.00167	-0.00108			29.5	0.42719
740.012	-0.0012	-0.000944845	-0.00185			30	0.88641
738.983	-0.00112	-0.00118	-0.000942882			30.5	0.4277
737.99	-0.000897625	-0.00138	-0.00169			31	0.88662
736.995	-0.00136	-0.00173	-0.00135			31.5	0.42654
736.001	-0.000303226	-0.000321385	-0.0004703			32	0.88457
735.006	-0.00060138	-0.000651682	-0.000359045			32.5	0.42692
734.011	-0.0013	-0.000813868	-0.00198			33	0.88291
733.015	-0.000790666	-0.000413202	-0.000869622			33.5	0.42856
731.984	-0.0016	-0.00135	-0.00104			34	0.88617
730.987	-0.00151	-0.00105	-0.00125			34.5	0.42667
729.991	-0.000771803	-0.000937406	-0.00112			35	0.88233
728.994	-0.000574961	-0.00016952	-0.000126771			35.5	0.42598
727.996	-0.0014	-0.000858203	-0.00125			36	0.88381
726.999	-0.00117	-0.000548384	-0.000856446			36.5	0.42648
726.001	-0.00116	-0.000911626	-0.00086957			37	0.88874
725.002	-0.00172	-0.00112	-0.00203			37.5	0.42633
724.004	-0.00129	-0.000955486	-0.000977957			38	0.88552
723.005	-0.000516687	-0.000407306	-0.000909147			38.5	0.42603
722.005	-0.00102	-0.000434615	-0.000558415			39	0.88697
721.006	-0.00207	-0.00184	-0.00146			39.5	0.42628
720.006	-0.000410926	-0.000813197	-0.00138			40	0.88199
719.005	-0.000650338	-0.00125	-0.000918859			40.5	0.42575
718.004	-0.00122	-0.00129	-0.00193			41	0.88271
717.003	-0.00173	-0.000795523	-0.00139			41.5	0.42516
716.002	-0.00151	-0.00129	-0.00112			42	0.88177
715	-0.00143	-0.000949597	-0.0021			42.5	0.42485
713.998	-0.000547919	-0.00154	-0.0014			43	0.88099
712.996	-0.00115	-0.0015	-0.00216			43.5	0.42494
711.993	-0.00159	-0.00169	-0.00113			44	0.88262
710.99	-0.00111	-0.00106	-0.00162			44.5	0.42458
709.986	-0.00125	-0.00126	-0.000830714			45	0.88246
708.983	-0.00157	-0.0015	-0.00135			45.5	0.42447
708.014	-0.00184	-0.00191	-0.00139			46	0.88069
707.01	-0.00193	-0.00161	-0.00144			46.5	0.42449
706.005	-0.000832419	-0.000693501	-0.000889307			47	0.8809
705	-0.00199	-0.00179	-0.00202			47.5	0.42399
703.995	-0.00196	-0.00121	-0.0013			48	0.88086
702.989	-0.00185	-0.00145	-0.00202			48.5	0.42385
701.983	-0.00151	-0.00189	-0.00158			49	0.87782
701.012	-0.000853605	-0.00090987	-0.000565551			49.5	0.42335
700.006	-0.000921029	-0.00092759	-0.00206			50	0.87962
698.999	-0.00155	-0.00112	-0.00185			50.5	0.42337
697.991	-0.000840945	-0.00082441	-0.00124			51	0.87935
696.983	-0.00062754	-0.000440459	-0.000280979
696.011	-0.00165	-0.000318332	-0.00125
695.003	-0.00179	-0.00198	-0.00171
693.994	-0.000668275	-0.000864145	-0.000783069
692.985	-0.00165	-0.00157	-0.001
692.012	-0.000728028	-0.000938232	-0.000564672
691.002	-0.000578683	-0.00128	-0.000366132
689.992	-0.00159	-0.00121	-0.00111
689.018	-0.00187	-0.00199	-0.000913951
688.007	-0.0017	-0.00083552	-0.000708749
686.996	-0.00229	-0.00192	-0.0021
685.985	0.000276783	-0.000900932	-0.000517256
685.01	-0.00137	-0.00199	-0.00129
683.998	-0.00209	-0.00154	-0.00138
682.985	-0.00197	-0.00233	-0.00194
682.009	-0.00188	-0.00152	-0.00165
680.996	0.000158865	-0.000713711	-0.000643101
679.983	-0.000590265	-0.00116	-0.000756609
679.006	-0.000535975	-0.00123	-0.000508982
677.992	-0.00124	-0.000562293	-0.000289878
677.014	-0.000967781	0.000131883	-4.55e-05
675.999	-0.000536647	-0.000192704	-3.81e-05
674.985	-0.00116	-0.00112	-0.00126
674.006	-0.00175	-0.00054068	-0.00116
672.99	-0.00124	-0.00149	-0.00128
672.011	-0.00168	-0.00179	-0.00173
670.995	-0.00187	-0.00141	-0.00118
670.015	-0.00131	-0.0014	-0.00125
668.998	-0.00126	-0.00191	-0.000643773
668.017	-0.00077449	-0.00132	-0.000339853
667	-0.000859133	-0.0011	-0.00126
665.983	-0.00117	-0.00116	-0.00148
665.001	-0.00185	-0.00109	-0.00157
663.983	-0.000544817	-0.000457423	-0.000995106
663.001	-0.000831593	-0.00123	-0.000765911
662.018	-0.00174	-0.00236	-0.000786273
660.999	-0.000990871	-0.00133	-0.00135
660.016	-0.00114	-0.000612548	-0.000928623
658.996	-0.00149	-0.00154	-0.00136
658.013	-0.00186	-0.00204	-0.00119
656.992	-0.000618803	-0.0015	-0.000975788
656.008	-0.00166	-0.000713504	-0.00162
654.987	-0.00133	-0.0017	-0.00132
654.002	-0.00104	-0.00194	-0.00255
653.017	-0.00154	-0.00202	-0.00155
651.995	-0.00121	-0.00167	-0.0012
651.01	-0.000564	-0.000942933	-0.000882281
649.987	-0.000509241	-0.00116	-0.00117
649.001	-0.00172	-0.00211	-0.00197
648.014	-0.00152	-0.0015	-0.000950166
646.991	-0.00153	-0.00245	-0.00181
646.004	-0.00113	-0.000639482	-0.00104
645.017	-0.000349682	-0.000473714	-0.00109
643.992	-0.00138	-0.000691278	-0.000382374
643.004	-0.000872412	-0.00102	-0.000685954
642.016	-0.00101	-0.000745239	-0.00147
640.991	-0.00226	-0.00185	-0.00169
640.002	-0.000461871	-0.000619785	-0.000782862
639.013	-0.00109	-0.0017	-0.00114
637.987	-0.00142	-0.00194	-0.0012
636.997	-0.001	-0.0012	-0.00113
636.007	-0.000841359	-0.000800536	-0.00108
635.017	-0.00125	-0.00144	-0.00164
633.99	-0.0012	-0.00187	-0.00155
632.999	-0.00172	-0.00128	-0.0021
632.008	-0.000794076	-0.00107	-0.000840015
631.017	-0.00106	-0.00166	-0.00106
629.988	-0.0014	-0.00178	-0.00106
628.996	-0.0011	-0.000624335	-0.00108
628.004	-0.000446459	-0.000166674	-0.000383771
627.012	-0.00136	-0.00068766	-0.00107
625.982	-0.00201	-0.00187	-0.00136
624.989	-0.000895662	-0.00101	-0.000554537
623.996	-0.000563017	-0.000797125	-0.00108
623.002	-0.00125	-0.000674323	-0.000545127
622.008	-0.000826012	-0.00103	-0.000966593
621.014	-0.00124	-0.00113	-0.000777023
619.983	-2.39e-05	-0.000727407	-0.00109
618.988	-0.00147	-0.00121	-0.00115
617.993	-0.000880886	-0.00106	-0.00112
616.998	-0.00128	-0.00136	-0.00238
616.002	-0.00125	-0.00103	-0.000982709
615.007	-0.0017	-0.0014	-0.00185
614.011	-0.001	-0.00129	-0.00122
613.014	-0.00123	-0.00144	-0.00116
612.018	-0.00185	-0.00141	-0.00165
610.984	-0.00156	-0.00164	-0.0017
609.987	-0.00085376	-0.000917206	-0.00139
608.989	-0.0013	-0.00142	-0.00115
607.992	-0.000939472	-0.000901449	-0.0022
606.994	-0.000956106	-0.00105	-0.00123
605.995	-0.00142	-0.00129	-0.00138
604.997	-0.00163	-0.00188	-0.00199
603.998	-0.0014	-0.00133	-0.00108
602.999	-0.000664864	-0.00040353	-0.00109
602	-0.00156	-0.0019	-0.00129
601	-0.00138	-0.000982503	-0.000673962
600.001	-0.000926402	-0.000730974	-0.00108
599.001	-0.00183	-0.000674065	-0.000852623
598	-0.00126	-0.000986222	-0.00137
597	-0.00115	-0.00112	-0.00141
595.999	-0.000996604	-0.00166	-0.00147
594.998	-0.00122	-0.00134	-0.00158
593.996	-0.00103	-0.00122	-0.00119
592.995	-0.00129	-0.00103	-0.00134
591.993	-0.00142	-0.000945258	-0.000599778
590.991	-0.0016	-0.0015	-0.00209
589.988	-0.00124	-0.00121	-0.00125
588.986	-0.00138	-0.00176	-0.00124
587.983	-0.000832884	-0.0016	-0.00127
587.017	-0.00141	-0.00195	-0.00156
586.013	-0.00128	-0.00132	-0.00112
585.01	-0.000659591	-0.000215473	-0.000570463
584.006	-0.00133	-0.00123	-0.0016
583.001	-0.0015	-0.00106	-0.00138
581.997	-0.000826012	-0.000848851	-0.000499467
580.992	-0.00137	-0.00117	-0.00111
579.987	-0.000607119	-0.000674013	-0.000691536
578.982	-0.00101	-0.00167	-0.00135
578.014	-0.0015	-0.00171	-0.00105
577.008	-0.000686057	-0.000994125	-0.000978164
576.002	-0.00144	-0.00122	-0.00164
574.996	-0.00137	-0.00209	-0.00196
573.989	-0.00133	-0.00117	-0.00167
572.982	-0.00196	-0.00159	-0.00151
572.013	-0.000824358	-0.000731852	-0.00114
571.006	-0.00147	-0.00118	-0.00144
569.998	-0.00196	-0.00156	-0.00153
568.99	-0.00116	-0.0012	-0.00128
567.982	-0.00174	-0.00209	-0.00124
567.012	-0.00109	-0.00167	-0.00163
566.003	-0.0014	-0.00163	-0.00144
564.994	-0.000856705	-0.000980333	-0.00138
563.985	-0.00039334	-0.000846371	-0.000403013
563.014	-0.00105	-0.00157	-0.00115
562.004	-0.000827097	-0.00122	-0.00141
560.994	-0.00107	-0.00144	-0.00182
559.984	-0.00131	-0.00127	-0.00192
559.012	-0.00104	-0.00121	-0.00103
558.001	-0.00172	-0.00137	-0.00124
556.99	-0.00126	-0.00117	-0.00132
556.017	-0.00116	-0.00171	-0.00161
555.006	-0.00129	-0.00153	-0.00148
553.994	-0.000875771	-0.000719344	-0.00108
552.983	-0.000846061	-0.000838568	-0.000745807
552.008	-0.00184	-0.00131	-0.00123
550.996	-0.000896695	-0.00115	-0.00105
549.984	-0.00158	-0.00119	-0.00118
549.009	-0.000916224	-0.000760175	-0.000943915
547.996	-0.00188	-0.00117	-0.00205
546.983	-0.00119	-0.00128	-0.00135
546.007	-0.00134	-0.00176	-0.0016
544.994	-0.00135	-0.00153	-0.0015
544.017	-0.00142	-0.00117	-0.0013
543.003	-0.00164	-0.00128	-0.00142
541.989	-0.0013	-0.00127	-0.00177
541.012	-0.00152	-0.00179	-0.00168
539.997	-0.00146	-0.00148	-0.00172
538.982	-0.00141	-0.00142	-0.00179
538.005	-0.00123	-0.00103	-0.00124
536.989	-0.00133	-0.00166	-0.00147
536.011	-0.00131	-0.00169	-0.00133
534.995	-0.00146	-0.00151	-0.00144
534.017	-0.0013	-0.00137	-0.00175
533.001	-0.00167	-0.00116	-0.00123
531.984	-0.00151	-0.00131	-0.00122
531.005	-0.001	-0.00111	-0.001
529.988	-0.00126	-0.00111	-0.00146
529.008	-0.00115	-0.00117	-0.0012
527.991	-0.000975064	-0.000706888	-0.00103
527.011	-0.00131	-0.00124	-0.00174
525.993	-0.002	-0.00138	-0.00147
525.012	-0.00135	-0.00189	-0.00143
523.994	-0.000490624	-0.00116	-0.000807616
523.013	-0.00116	-0.00108	-0.00101
521.994	-0.00131	-0.00133	-0.00176
521.013	-0.000848231	-0.000920357	-0.000998877
519.993	-0.00137	-0.00141	-0.00193
519.012	-0.00108	-0.00136	-0.00127
517.992	-0.00116	-0.00121	-0.00131
517.01	-0.00143	-0.00108	-0.00115
515.99	-0.00153	-0.00109	-0.00151
515.007	-0.00132	-0.00111	-0.00132
513.986	-0.000652664	-0.000733455	-0.000785498
513.003	-0.00157	-0.00138	-0.00162
511.982	-0.00158	-0.00141	-0.00172
510.999	-0.00169	-0.00109	-0.00136
510.015	-0.00147	-0.00103	-0.0014
508.993	-0.00118	-0.000942985	-0.00133
508.009	-0.00155	-0.00113	-0.00173
506.987	-0.00108	-0.0011	-0.000951612
506.002	-0.00114	-0.00115	-0.00148
505.017	-0.00123	-0.00141	-0.00146
503.995	-0.00138	-0.00114	-0.00142
503.009	-0.00128	-0.00115	-0.00158
501.986	-0.00155	-0.00109	-0.00141
501.001	-0.00117	-0.000911833	-0.00139
500.015	-0.00104	-0.000334525	-0.00185
498.991	-0.00135	-0.000993454	-0.00169
498.005	-0.00135	-0.00107	-0.00149
497.018	-0.0016	-0.000689417	-0.00161
495.994	-0.00113	-0.0006507	-0.00126
495.007	-0.00137	-0.000439735	-0.00144
493.982	-0.00116	-0.00038253	-0.00143
492.995	-0.00109	-0.000198966	-0.00153
492.007	-0.00114	-0.000146645	-0.00137
490.982	-0.00112	-2.18e-05	-0.0013
489.994	-0.000981986	-5.79e-05	-0.00092697
489.006	-0.00128	0.000546952	-0.00138
488.018	-0.00127	0.000383437	-0.00119
486.991	-0.00122	0.000622823	-0.00144
486.002	-0.00113	0.00094003	-0.00142
485.014	-0.00116	0.0012	-0.00129
483.987	-0.00122	0.0012	-0.00122
482.997	-0.00121	0.00194	-0.00108
482.008	-0.0017	0.00233	-0.0014
481.018	-0.00116	0.00307	-0.00123
479.99	-0.000348803	0.00371	-0.000523461
479	-0.000430736	0.00413	-0.000479454
478.01	-0.00138	0.00435	-0.00137
476.982	-0.00141	0.00499	-0.00115
475.991	-0.00033587	0.00594	-0.000241656
475	-0.00117	0.00635	-0.00105
474.009	-0.000881557	0.00768	-0.000692415
473.018	-0.000706423	0.00833	-0.000721464
471.988	-0.000407151	0.00959	-0.000141159
470.997	-0.000370115	0.01064	-0.000584061
470.005	-0.000878406	0.01125	-0.00095373
469.013	-0.000615494	0.01276	-0.000823893
467.983	-0.000228306	0.01434	-0.000301984
466.99	-5.97e-05	0.01544	-0.000255316
465.998	-9.74e-05	0.01729	-8.27e-05
465.005	-0.000124908	0.01937	0.000118626
464.012	-8.15e-05	0.0209	-0.000540266
463.019	9.93e-05	0.02319	5.63e-05
461.987	0.000480528	0.0255	0.000488303
460.994	0.000651935	0.02812	0.000427562
460	0.000982551	0.0305	0.00044057
459.006	0.00109	0.03335	0.00109
458.012	0.00115	0.0366	0.0012
457.018	0.0019	0.04014	0.0014
455.985	0.00172	0.04344	0.00186
454.991	0.00211	0.04773	0.00206
453.996	0.00259	0.05225	0.00258
453.001	0.00259	0.05663	0.00296
452.006	0.00339	0.06073	0.00338
451.01	0.00409	0.0658	0.00397
450.015	0.00438	0.07089	0.00432
449.019	0.0045	0.07559	0.00477
447.985	0.00509	0.08089	0.00502
446.988	0.00574	0.08606	0.00588
445.992	0.00654	0.09144	0.00693
444.996	0.00728	0.09696	0.00743
443.999	0.00841	0.10224	0.00852
443.002	0.0092	0.10783	0.00937
442.005	0.01044	0.11373	0.01061
441.008	0.01207	0.11896	0.01231
440.011	0.01349	0.12334	0.01341
439.013	0.01505	0.12898	0.01541
438.015	0.01763	0.13395	0.01767
437.017	0.02005	0.1388	0.02055
435.981	0.0233	0.14342	0.02362
434.983	0.02789	0.14825	0.02793
433.984	0.03275	0.15254	0.03267
432.985	0.03898	0.15635	0.03918
431.987	0.04653	0.16025	0.04691
430.988	0.05588	0.16395	0.05583
429.988	0.0677	0.16817	0.06828
428.989	0.08037	0.17183	0.08183
427.99	0.09758	0.17661	0.09903
426.99	0.11812	0.18153	0.1183
425.99	0.14019	0.18756	0.14115
424.99	0.16591	0.19418	0.16805
423.99	0.19092	0.20174	0.1916
422.989	0.22407	0.20986	0.22625
421.989	0.25963	0.22041	0.2601
420.988	0.29391	0.23059	0.29459
419.987	0.33408	0.24078	0.33395
418.986	0.37447	0.25216	0.3716
417.985	0.41255	0.26424	0.41254
416.983	0.45201	0.27462	0.45101
415.982	0.48544	0.28331	0.48356
415.019	0.52185	0.29364	0.51952
414.017	0.54639	0.30053	0.54549
413.015	0.57154	0.30655	0.57015
412.012	0.59084	0.31059	0.59089
411.01	0.60711	0.31257	0.6055
410.007	0.61669	0.31309	0.61574
409.005	0.62263	0.31156	0.6223
408.002	0.62744	0.30901	0.6264
406.999	0.62872	0.30574	0.62841
405.995	0.6293	0.30189	0.62775
404.992	0.6281	0.29797	0.6273
403.988	0.62815	0.29558	0.62749
402.985	0.62875	0.29266	0.62872
402.019	0.6316	0.29175	0.63071
401.015	0.63584	0.29251	0.63399
400.011	0.64249	0.29518	0.6411
399.007	0.65027	0.29911	0.64909
398.002	0.65911	0.30369	0.65865
396.997	0.67139	0.30966	0.66893
395.992	0.68122	0.31605	0.68076
394.987	0.69319	0.32346	0.69149
393.982	0.70205	0.32922	0.70133
393.015	0.70919	0.3349	0.70767
392.01	0.71445	0.34053	0.71359
391.004	0.71646	0.34432	0.71494
389.998	0.71338	0.3466	0.71217
388.992	0.70946	0.34875	0.70832
387.986	0.70227	0.35057	0.70134
387.019	0.69365	0.35177	0.69321
386.012	0.68526	0.35269	0.6846
385.006	0.67602	0.35388	0.67287
383.999	0.66611	0.35505	0.66507
382.992	0.65762	0.3567	0.65592
381.985	0.6483	0.35836	0.64698
381.016	0.63999	0.36088	0.6394
380.009	0.6319	0.36199	0.63265
379.001	0.62434	0.36358	0.62332
377.993	0.61603	0.36387	0.61531
376.986	0.60917	0.36361	0.60789
376.016	0.60096	0.36258	0.6003
375.008	0.59111	0.35955	0.59037
374	0.58078	0.35492	0.58002
372.991	0.56968	0.35034	0.56802
371.983	0.5562	0.34529	0.55657
371.013	0.54615	0.33962	0.54615
370.004	0.53437	0.33481	0.53301
368.995	0.51944	0.32956	0.51884
367.986	0.50629	0.32489	0.50351
367.015	0.49484	0.32181	0.49448
366.006	0.48148	0.31851	0.48071
364.996	0.46853	0.31612	0.46685
363.986	0.45644	0.3141	0.45645
363.015	0.44349	0.31152	0.44355
362.005	0.43384	0.30899	0.43269
360.995	0.42275	0.30543	0.42113
359.984	0.41019	0.30093	0.40988
359.013	0.39768	0.2948	0.39777
358.002	0.38457	0.28878	0.38333
356.991	0.37428	0.28409	0.37617
356.019	0.36606	0.27759	0.36339
355.008	0.3534	0.26955	0.35252
353.997	0.34212	0.26174	0.3417
352.985	0.32943	0.25334	0.33059
352.013	0.32074	0.24642	0.31995
351.001	0.31049	0.2402	0.31023
349.989	0.29886	0.23236	0.29831
349.016	0.2896	0.22675	0.28876
348.004	0.27853	0.21985	0.27766
346.992	0.26741	0.21282	0.26769
346.018	0.25758	0.20856	0.25757
345.006	0.24684	0.20162	0.24623
343.993	0.23797	0.19591	0.23662
343.019	0.22731	0.19014	0.22596
342.006	0.21785	0.18314	0.21723
340.993	0.20894	0.17683	0.20784
340.019	0.19946	0.16966	0.1976
339.005	0.18998	0.16294	0.18914
337.992	0.18094	0.15591	0.18064
337.017	0.17275	0.14929	0.17288
336.004	0.16587	0.14346	0.16575
334.99	0.15664	0.13655	0.15599
334.015	0.14934	0.12977	0.14932
333	0.14298	0.12544	0.14221
331.986	0.13614	0.1186	0.13551
331.011	0.12876	0.11493	0.12985
329.996	0.1223	0.10963	0.12202
328.981	0.11562	0.10552	0.11484
328.006	0.10969	0.10006	0.10919
326.991	0.10304	0.0953	0.10336
326.015	0.09762	0.091	0.09753
324.999	0.09273	0.08549	0.09156
323.984	0.08787	0.08232	0.08685
323.008	0.08342	0.07867	0.08306
321.992	0.07795	0.0741	0.0777
321.015	0.0737	0.06975	0.07324
319.999	0.06888	0.0651	0.06861
318.983	0.0648	0.06191	0.06481
318.006	0.06154	0.05943	0.06135
316.99	0.05856	0.05618	0.05821
316.013	0.05572	0.05332	0.05548
314.996	0.05325	0.05104	0.05323
314.019	0.05213	0.04975	0.05194
313.002	0.051	0.04835	0.05079
311.985	0.0507	0.04738	0.05059
311.007	0.05073	0.04632	0.05042
309.99	0.05116	0.04599	0.05125
309.012	0.05268	0.04606	0.05259
307.995	0.05515	0.04652	0.05482
307.016	0.05767	0.04781	0.05744
305.999	0.06026	0.04825	0.06041
304.981	0.06443	0.05029	0.0646
304.002	0.06877	0.05221	0.06822
302.984	0.0732	0.05397	0.07269
302.005	0.07793	0.05646	0.07644
300.987	0.08096	0.05904	0.08118
300.008	0.08411	0.06039	0.08499
298.989	0.08785	0.06328	0.08733
298.01	0.09089	0.06659	0.09075
296.991	0.09236	0.0693	0.09262
296.011	0.09235	0.07089	0.09418
294.992	0.09817	0.07411	0.09631
294.013	0.10132	0.07998	0.09881
292.993	0.10457	0.08445	0.10258
292.013	0.10688	0.08616	0.10471
290.994	0.11043	0.09021	0.11056
290.013	0.11429	0.0986	0.11494
288.994	0.11991	0.10524	0.1138
288.013	0.1202	0.10471	0.1166
286.993	0.12772	0.12202	0.12512
286.013	0.12693	0.11898	0.11623
284.993	0.16637	0.14767	0.13542
284.012	0.12323	0.15271	0.19869
282.991	0.13697	0.18397	0.09275
282.01	0.12609	0.15407	0.14658
280.989	0.01587	0.08022	0.07615
280.008	0.07592	0.22459	0.30515
278.987	0.3187	0.46624	0.10975
278.005	0.18719	0.03294	0.17358
276.984	0.01099	0.62483	-0.01678
276.003	-0.28621	0.11747	-0.29101
274.981	0.2853	0.44291	0.25298
273.999	-0.22994	-0.34436	-0.3197
273.017	-0.0587	-0.02867	0.15609
271.996	10	-0.08054	-0.06293
271.013	-0.12493	0.27452	-0.14245
269.991	0.11374	-0.10329	0.17396
269.009	0.07583	-0.32834	-0.55583
267.987	-0.16017	10	-0.27506
267.004	0.03976	-0.0486	0.08728
265.982	-0.15414	-0.14306	0.03253
264.999	0.35612	0.73268	0.78488
264.016	0.1608	0.33702	10
262.993	0.33657	0.51926	0.10187
262.01	0.63552	0.4181	0.51205
260.987	0.43529	0.16106	0.14548
260.004	0.33132	-0.04237	0.01374
258.981	10	-0.58292	-0.48745
257.997	-0.35602	-0.40246	-0.59274
257.013	0.51969	0.80185	0.57282
255.99	10	0.03437	-0.40357
255.006	-0.13127	10	0.06846
253.982	-0.00234	0.35129	10
252.998	-0.30961	-0.10461	-0.27959
252.014	-0.63965	-0.63744	-0.39097
250.99	-0.38315	-0.26734	-0.38688
250.006	0.39723	10	0.252
248.982	10	4.17145	3.93124
247.997	10	0.03787	-0.06236
247.012	0.3761	-0.13521	0.00287
245.988	-0.04368	0.26439	0.26113
245.003	-0.07434	-0.39827	10
244.018	-0.08278	-0.14236	0.45988
242.993	0.58593	0.11134	0.12822
242.008	0.30913	-0.17277	-0.02263
240.983	0.41128	0.7216	0.27096
239.998	-0.19981	-0.30753	-0.13072
239.013	0.5113	-0.13455	0.25458
237.988	0.08786	0.22137	0.42955
237.002	-0.57497	-0.47316	-0.37058
236.016	-0.10091	0.26539	0.18282
234.991	10	10	10
234.005	-0.05809	10	-0.1282
233.019	3.97873	3.94817	3.9275
231.993	0.62591	0.3461	10
231.007	-0.34815	-0.29405	-0.10767
229.981	0.01606	-0.27536	10
228.995	10	0.02613	0.48336
228.008	0.02654	-0.16728	-0.04994
226.982	0.7245	0.05435	0.22734
225.995	0.05661	-0.0051	0.20406
225.009	0.40007	0.42896	0.14001
223.982	-0.30827	-0.48267	-0.1799
222.995	0.25276	0.21298	0.34322
222.008	0.96852	0.34357	0.68285
220.982	0.40706	0.19402	10
219.995	0.83891	0.11332	0.25364
219.007	-0.46898	0.05966	-0.39001
217.981	0.0639	-0.01072	0.21997
216.993	-0.0142	-0.10738	0.53383
216.006	0.42036	0.24641	0.40581
215.018	0.27227	0.77528	0.05316
213.991	-0.79866	-0.51008	10
213.003	0.69469	0.29397	-0.21372
212.015	-0.65676	-0.5227	-0.42599
210.988	-0.03413	0.50148	-0.03624
210	0.33352	0.28907	0.42959
209.012	0.05875	-0.35099	-0.20184
207.984	-0.33439	-0.40586	0.02987
206.996	0.14677	0.55383	0.67316
206.007	0.32399	-0.12209	-0.24134
205.019	-0.46734	-0.66059	-0.43686
203.991	-0.49439	10	-0.23225
203.002	-0.1027	-0.14348	0.44229
202.014	0.51937	0.11703	-0.00936
200.986	10	10	-0.07564
199.997	0.4531	0.10492	0.38614

## Sheet: Figure 3b
x-Axis	Z-(R)-10	Z-(S)-10
wavelength (nm)	norm. CD [mdeg]	norm. CD [mdeg]
500	-0.0658	-0.11773
499	-0.0699	-0.07682
498	-0.02494	-0.07109
497	-0.01514	-0.08788
496	0.00861	-0.06505
495	-0.01425	-0.06986
494	-0.03336	-0.09357
493	-0.05182	-0.10419
492	-0.05034	-0.09024
491	-0.06778	-0.09923
490	-0.09796	-0.11582
489	-0.10013	-0.12138
488	-0.08977	-0.11637
487	-0.07484	-0.10453
486	-0.08438	-0.11043
485	-0.09986	-0.10933
484	-0.10085	-0.10435
483	-0.09031	-0.08986
482	-0.07556	-0.0669
481	-0.09232	-0.04609
480	-0.11073	-0.04412
479	-0.09475	-0.02908
478	-0.08266	-0.03899
477	-0.07916	-0.05592
476	-0.07989	-0.06631
475	-0.08758	-0.08619
474	-0.07894	-0.10399
473	-0.07713	-0.12275
472	-0.08243	-0.12593
471	-0.09942	-0.11832
470	-0.11313	-0.12319
469	-0.1106	-0.11238
468	-0.11629	-0.11992
467	-0.10764	-0.0896
466	-0.09313	-0.06317
465	-0.08457	-0.06618
464	-0.07313	-0.0621
463	-0.07822	-0.03872
462	-0.09229	-0.04376
461	-0.10099	-0.04901
460	-0.12228	-0.06095
459	-0.12131	-0.06766
458	-0.12518	-0.0803
457	-0.12194	-0.07415
456	-0.13849	-0.09648
455	-0.13079	-0.10249
454	-0.13568	-0.09468
453	-0.13448	-0.08609
452	-0.13647	-0.10078
451	-0.12943	-0.08959
450	-0.12172	-0.08843
449	-0.10594	-0.07311
448	-0.10069	-0.06764
447	-0.10895	-0.07599
446	-0.11352	-0.07563
445	-0.11508	-0.05557
444	-0.10527	-0.04511
443	-0.10486	-0.04855
442	-0.10713	-0.05045
441	-0.11658	-0.04867
440	-0.11845	-0.05736
439	-0.11363	-0.04167
438	-0.10392	-0.04595
437	-0.0897	-0.05947
436	-0.10639	-0.06435
435	-0.1347	-0.08569
434	-0.11999	-0.0889
433	-0.13063	-0.10139
432	-0.12905	-0.08808
431	-0.13781	-0.0811
430	-0.13848	-0.06889
429	-0.12839	-0.05681
428	-0.09673	-0.04903
427	-0.10055	-0.06761
426	-0.12321	-0.08111
425	-0.12213	-0.09364
424	-0.12242	-0.09874
423	-0.13221	-0.09781
422	-0.14792	-0.0902
421	-0.16008	-0.09175
420	-0.17508	-0.07861
419	-0.19357	-0.06816
418	-0.19587	-0.05698
417	-0.24718	-0.05497
416	-0.28723	-0.02096
415	-0.32234	0.00954
414	-0.35663	0.03605
413	-0.39762	0.07294
412	-0.43463	0.08196
411	-0.44903	0.10116
410	-0.44342	0.13249
409	-0.41621	0.14369
408	-0.38634	0.14052
407	-0.36789	0.1107
406	-0.33306	0.08672
405	-0.27563	0.05037
404	-0.21326	0.00758
403	-0.15775	-0.04472
402	-0.11311	-0.12228
401	-0.06726	-0.20674
400	0.00063527	-0.2578
399	0.08069	-0.34747
398	0.14318	-0.40626
397	0.21252	-0.44552
396	0.25875	-0.46249
395	0.31452	-0.49152
394	0.30853	-0.49371
393	0.33988	-0.48045
392	0.32261	-0.50955
391	0.33514	-0.55247
390	0.37728	-0.59184
389	0.45389	-0.68861
388	0.59604	-0.7345
387	0.75367	-0.80058
386	0.87822	-0.91901
385	1.06244	-1.05068
384	1.23372	-1.14859
383	1.42255	-1.29238
382	1.54942	-1.44954
381	1.65468	-1.60034
380	1.75931	-1.7285
379	1.81935	-1.80261
378	1.89678	-1.82902
377	1.85556	-1.85403
376	1.83208	-1.8339
375	1.81402	-1.79928
374	1.80525	-1.73622
373	1.76147	-1.77211
372	1.74949	-1.80804
371	1.74764	-1.87783
370	1.80992	-1.92863
369	1.86658	-1.99411
368	1.9316	-2.07925
367	1.98397	-2.11654
366	2.06811	-2.14693
365	2.09973	-2.19439
364	2.19093	-2.19245
363	2.24299	-2.23618
362	2.27339	-2.25984
361	2.2748	-2.28911
360	2.28929	-2.2432
359	2.27985	-2.20226
358	2.21153	-2.13774
357	2.15756	-2.04738
356	2.08008	-2.0113
355	1.99882	-1.9914
354	1.98893	-1.96445
353	1.93665	-1.96036
352	1.88268	-1.97251
351	1.85228	-2.007
350	1.86214	-1.99115
349	1.8579	-1.98315
348	1.8449	-1.93657
347	1.81628	-1.8898
346	1.76756	-1.85468
345	1.68827	-1.81625
344	1.62226	-1.75206
343	1.52159	-1.68802
342	1.43605	-1.61453
341	1.36637	-1.55636
340	1.31129	-1.51356
339	1.26668	-1.47118
338	1.22048	-1.40131
337	1.15456	-1.36865
336	1.10365	-1.34053
335	1.06909	-1.27713
334	1.0232	-1.20737
333	0.95235	-1.14887
332	0.90782	-1.07097
331	0.86104	-1.00633
330	0.81026	-0.93712
329	0.75535	-0.86804
328	0.67217	-0.79206
327	0.60401	-0.73611
326	0.54589	-0.66894
325	0.49072	-0.60317
324	0.41592	-0.5492
323	0.33583	-0.50341
322	0.2936	-0.43671
321	0.22234	-0.38739
320	0.15909	-0.3027
319	0.10721	-0.23781
318	0.05472	-0.15198
317	-0.01261	-0.0943
316	-0.07112	-0.02455
315	-0.12684	0.01154
314	-0.17782	0.05127
313	-0.2365	0.06981
312	-0.26003	0.09275
311	-0.26333	0.07045
310	-0.24207	0.03888
309	-0.15822	-0.02196
308	-0.05679	-0.07915
307	0.05603	-0.17219
306	0.18738	-0.24881
305	0.33477	-0.32971
304	0.46167	-0.41848
303	0.536	-0.51706
302	0.63144	-0.59865
301	0.70064	-0.68591
300	0.7306	-0.7501
299	0.77591	-0.77089
298	0.77914	-0.7971
297	0.81321	-0.80119
296	0.81487	-0.80766
295	0.86658	-0.81025
294	0.89139	-0.84036
293	0.90737	-0.86975
292	0.92144	-0.90444
291	0.8831	-0.95723
290	0.83954	-0.95936
289	0.77675	-0.95028
288	0.70634	-0.90269
287	0.70072	-0.83953
286	0.83249	-0.63335
285	0.91461	-0.65935

## Sheet: Figure 3c
x-Axis	Z-3-F1	Z-3_F2
wavelength (nm)	norm. CD [mdeg]	norm. CD [mdeg]
500	-0.0718	-0.01887
499	0.0242	-0.00501
498	0.05907	0.04052
497	0.02915	0.02458
496	0.00871	0.01697
495	-0.00385	0.0016
494	0.02498	-0.00675
493	0.02229	-0.03395
492	-0.00518	-0.03314
491	-0.02213	-0.04448
490	-0.03169	-0.03922
489	-0.04457	-0.02943
488	-0.06289	-0.05524
487	-0.04692	-0.0744
486	-0.07602	-0.08716
485	-0.06028	-0.08375
484	-0.04199	-0.05609
483	-0.0383	-0.01822
482	-0.05427	-0.01242
481	-0.03787	0.013
480	-0.04091	-0.01932
479	-0.01053	-0.03347
478	-0.00216	-0.05463
477	-0.01031	-0.04626
476	-0.0227	-0.04971
475	-0.03578	-0.03489
474	-0.02042	-0.03245
473	-0.00228	-0.03275
472	-0.01179	-0.03747
471	-0.01268	-0.024
470	-0.02207	-0.00328
469	-0.03027	0.00478
468	-0.04861	-0.01358
467	-0.05003	-0.05967
466	-0.03039	-0.07298
465	0.01073	-0.06074
464	0.0163	-0.0267
463	0.02453	0.00754
462	-0.00531	-0.00399
461	-0.01567	-0.04473
460	-0.01525	-0.08641
459	-0.01247	-0.0909
458	-0.00748	-0.09036
457	0.0083	-0.04911
456	0.00629	-0.0531
455	-0.00551	-0.05995
454	-0.03811	-0.09439
453	-0.02454	-0.09694
452	-0.00232	-0.07344
451	0.01309	-0.05701
450	0.03951	-0.07286
449	0.05286	-0.0709
448	0.03258	-0.07495
447	0.05605	-0.066
446	0.05913	-0.04915
445	0.07099	-0.06486
444	0.08547	-0.0882
443	0.08722	-0.11944
442	0.08331	-0.14568
441	0.05892	-0.17577
440	0.09187	-0.16961
439	0.10537	-0.1777
438	0.12037	-0.17858
437	0.14919	-0.19528
436	0.1901	-0.21877
435	0.20643	-0.26308
434	0.24022	-0.29984
433	0.25379	-0.36295
432	0.31349	-0.39267
431	0.39794	-0.45704
430	0.49876	-0.52401
429	0.61366	-0.60832
428	0.70164	-0.7284
427	0.81949	-0.88737
426	0.95022	-1.00894
425	1.04307	-1.20664
424	1.19323	-1.37833
423	1.4028	-1.52455
422	1.61455	-1.67792
421	1.81515	-1.85053
420	2.0161	-2.04833
419	2.10911	-2.22503
418	2.23253	-2.36993
417	2.36368	-2.49908
416	2.42831	-2.5918
415	2.48237	-2.6597
414	2.53001	-2.76995
413	2.53769	-2.79549
412	2.56782	-2.776
411	2.60302	-2.75767
410	2.57171	-2.681
409	2.53237	-2.62885
408	2.57139	-2.58021
407	2.53905	-2.55346
406	2.55426	-2.52175
405	2.52551	-2.5932
404	2.45702	-2.65913
403	2.41791	-2.74716
402	2.52558	-2.81164
401	2.59981	-2.84743
400	2.72612	-2.86451
399	2.76634	-2.93772
398	2.82827	-3.01972
397	2.89771	-3.06808
396	3.02755	-3.11665
395	3.13545	-3.15127
394	3.13897	-3.20369
393	3.04744	-3.23611
392	3.0007	-3.32172
391	2.99138	-3.32744
390	2.99517	-3.27663
389	3.03412	-3.20311
388	3.04011	-3.19229
387	2.99247	-3.16736
386	3.06145	-3.20231
385	3.17444	-3.20799
384	3.18648	-3.27599
383	3.24618	-3.30388
382	3.30149	-3.43281
381	3.35913	-3.54908
380	3.4457	-3.67268
379	3.5182	-3.73212
378	3.48396	-3.82332
377	3.50678	-3.80679
376	3.56275	-3.80126
375	3.63637	-3.78154
374	3.60809	-3.78188
373	3.58632	-3.74705
372	3.49759	-3.78329
371	3.49925	-3.78598
370	3.49749	-3.78491
369	3.46748	-3.74707
368	3.43642	-3.65326
367	3.43524	-3.5637
366	3.37202	-3.52162
365	3.37393	-3.42905
364	3.27575	-3.41559
363	3.14811	-3.35218
362	3.08205	-3.20445
361	2.99199	-3.09216
360	2.90039	-2.99641
359	2.82394	-2.88716
358	2.7218	-2.81711
357	2.65093	-2.70846
356	2.59093	-2.61599
355	2.48245	-2.59477
354	2.40873	-2.56932
353	2.28092	-2.53741
352	2.19372	-2.45886
351	2.14205	-2.32924
350	2.10386	-2.18388
349	2.02957	-2.11577
348	1.97027	-1.99845
347	1.83762	-1.89391
346	1.69043	-1.80216
345	1.55885	-1.69563
344	1.45959	-1.56417
343	1.36759	-1.49831
342	1.27148	-1.41044
341	1.19841	-1.33198
340	1.12446	-1.26331
339	1.054	-1.19798
338	0.98164	-1.14617
337	0.92028	-1.07348
336	0.85971	-0.98561
335	0.81318	-0.91722
334	0.72288	-0.82791
333	0.63749	-0.75286
332	0.54783	-0.69199
331	0.47636	-0.65701
330	0.43636	-0.59508
329	0.38096	-0.57344
328	0.33262	-0.50792
327	0.29296	-0.4344
326	0.22542	-0.37918
325	0.15776	-0.35975
324	0.09309	-0.30944
323	0.03863	-0.29606
322	-0.00996	-0.30103
321	-0.03579	-0.25301
320	-0.06677	-0.19132
319	-0.10762	-0.1647
318	-0.12345	-0.11509
317	-0.14529	-0.08483
316	-0.19792	-0.07866
315	-0.22552	-0.08088
314	-0.21695	-0.01903
313	-0.25317	-0.01992
312	-0.27995	0.00831
311	-0.33754	0.02141
310	-0.43335	0.08467
309	-0.49053	0.15125
308	-0.54478	0.24452
307	-0.62724	0.35934
306	-0.70883	0.49765
305	-0.83587	0.60534
304	-0.99771	0.77814
303	-1.14094	0.9706
302	-1.34344	1.12576
301	-1.5757	1.29513
300	-1.7168	1.48979
299	-1.82387	1.60687
298	-1.88026	1.71083
297	-1.88467	1.76214
296	-1.94521	1.78321
295	-1.96181	1.84451
294	-1.94376	1.94263
293	-1.96031	2.00181
292	-2.02942	1.9764
291	-2.11752	1.98548
290	-2.23152	1.94973
289	-2.26569	1.95837
288	-2.26866	1.95618
287	-2.1937	1.89712
286	-1.96293	1.94851
285	-1.49699	1.9852

## Sheet: Figure 3d
x-Axis	Z-6-F1	Z-6_F2	Z-6-F1, 395 nm 5 s	Z-6-F1, 470 nm 20 min
wavelength (nm)	norm. CD [mdeg]	norm. CD [mdeg]	norm. CD [mdeg]	norm. CD [mdeg]
500	0.02136	-0.10106	-0.01534	-0.0054
499	0.06984	-0.08398	0.02096	0.00806
498	0.03994	-0.03047	0.04675	0.01509
497	0.03233	-0.0717	0.0474	0.00798
496	0.00907	-0.06957	0.04601	0.00926
495	0.02666	-0.06808	0.04539	0.02046
494	0.01415	-0.06626	0.02783	0.01895
493	-0.01121	-0.04379	0.01251	0.000390274
492	-0.01251	-0.05808	0.01017	-0.01707
491	-0.03116	-0.09323	0.00355	-0.03793
490	-0.00382	-0.08966	0.02325	-0.03225
489	0.0116	-0.10193	0.00328	-0.02057
488	-0.00923	-0.13945	-0.05397	-0.03201
487	-0.01096	-0.11806	-0.05858	-0.04987
486	-0.02696	-0.11786	-0.07457	-0.07763
485	-0.03107	-0.1041	-0.02165	-0.05159
484	-0.00783	-0.07089	0.0339	-0.03512
483	-0.01112	-0.04799	0.05105	-0.01528
482	-0.01837	-0.06063	0.03657	-0.01616
481	0.00553	-0.02205	0.06469	0.00341
480	0.00659	-0.04939	0.05132	-0.00947
479	0.01992	-0.05835	0.06676	0.00374
478	0.01597	-0.08452	0.05908	-0.00692
477	0.02663	-0.08267	0.06258	-0.00394
476	0.00419	-0.09097	0.04904	-0.00871
475	0.01876	-0.07514	0.06827	-0.00909
474	0.01823	-0.06451	0.11153	0.0039
473	0.01633	-0.05799	0.14598	0.01173
472	0.00299	-0.07192	0.1651	0.03715
471	-0.00422	-0.07178	0.18186	0.04306
470	-0.01421	-0.07608	0.17956	0.05233
469	-0.00818	-0.09368	0.16315	0.03317
468	-0.03184	-0.10142	0.18187	0.02079
467	-0.03046	-0.11864	0.1851	0.01828
466	-0.01315	-0.11314	0.19831	0.02715
465	0.02855	-0.06701	0.2822	0.04327
464	0.0566	-0.04721	0.35157	0.07122
463	0.05504	-0.04364	0.3987	0.08683
462	-7.6104e-05	-0.06392	0.42993	0.07381
461	-0.02251	-0.10051	0.43032	0.06469
460	-0.034	-0.12696	0.43342	0.05632
459	-0.0093	-0.12407	0.49302	0.06304
458	0.01433	-0.12788	0.54554	0.07449
457	0.05196	-0.10324	0.64878	0.10346
456	0.03699	-0.10677	0.72481	0.08977
455	0.00758	-0.12982	0.78763	0.10279
454	-0.01656	-0.15392	0.82404	0.10192
453	-0.02718	-0.1499	0.87631	0.12282
452	-0.0093	-0.11198	0.95451	0.16075
451	0.02797	-0.0742	1.09033	0.19298
450	0.0157	-0.07722	1.18785	0.18829
449	-0.00163	-0.09004	1.30243	0.19808
448	-0.0032	-0.12033	1.38032	0.16991
447	-0.002	-0.14883	1.50498	0.17838
446	0.02858	-0.12669	1.63733	0.20933
445	0.05577	-0.10283	1.77743	0.22839
444	0.04035	-0.09031	1.87609	0.2331
443	0.02398	-0.07001	1.98821	0.22766
442	0.00938	-0.0544	2.10432	0.22356
441	-0.02476	-0.10419	2.18462	0.21038
440	-0.0192	-0.08873	2.32189	0.23974
439	-0.03322	-0.11292	2.4195	0.23757
438	-0.05424	-0.11817	2.50674	0.24503
437	-0.06454	-0.10871	2.59314	0.26375
436	-0.06761	-0.05799	2.6974	0.282
435	-0.08363	-0.04103	2.72391	0.26333
434	-0.09023	0.00541	2.78975	0.24672
433	-0.12131	-0.01246	2.7979	0.18272
432	-0.15118	0.02505	2.83848	0.16606
431	-0.21769	0.0685	2.87947	0.13142
430	-0.24635	0.15762	2.91566	0.11912
429	-0.33121	0.21551	2.91068	0.04707
428	-0.40127	0.28983	2.8975	-0.03916
427	-0.49051	0.34856	2.87593	-0.15615
426	-0.58257	0.45639	2.87575	-0.2327
425	-0.73497	0.53259	2.81538	-0.3647
424	-0.81124	0.6417	2.80489	-0.42382
423	-0.94796	0.78829	2.79672	-0.54535
422	-1.05794	0.92755	2.83129	-0.66872
421	-1.21829	1.08894	2.89105	-0.80137
420	-1.39978	1.25503	2.92546	-0.93652
419	-1.62399	1.38951	2.90391	-1.1265
418	-1.80894	1.5634	2.92329	-1.27817
417	-1.97848	1.78068	2.91935	-1.44759
416	-2.12604	1.92665	2.87442	-1.62573
415	-2.26291	2.0822	2.88646	-1.76406
414	-2.39053	2.17683	2.88875	-1.84922
413	-2.46669	2.22315	2.89934	-1.87471
412	-2.48174	2.21856	2.90984	-1.86947
411	-2.41751	2.17853	2.93658	-1.7837
410	-2.33871	2.12125	2.856	-1.6965
409	-2.20821	2.06374	2.8487	-1.64296
408	-2.1537	2.0305	2.80852	-1.58424
407	-2.10572	1.96935	2.74522	-1.55379
406	-2.09171	1.92319	2.68989	-1.5595
405	-2.1299	1.90649	2.61141	-1.58778
404	-2.12879	1.91921	2.53417	-1.63795
403	-2.13863	1.95473	2.51635	-1.71811
402	-2.2004	2.03567	2.47442	-1.80133
401	-2.25119	2.08507	2.43129	-1.8521
400	-2.31812	2.14306	2.39333	-1.84896
399	-2.43748	2.14299	2.30025	-1.90465
398	-2.45518	2.18511	2.31048	-1.97102
397	-2.50891	2.20802	2.32604	-2.00395
396	-2.48809	2.24571	2.3881	-2.00726
395	-2.43136	2.27429	2.45959	-1.90808
394	-2.3333	2.18992	2.45578	-1.79528
393	-2.19732	1.99799	2.42916	-1.6741
392	-2.04816	1.81202	2.4071	-1.58153
391	-1.87948	1.62323	2.3634	-1.47503
390	-1.63171	1.4743	2.35407	-1.33521
389	-1.45181	1.33673	2.35695	-1.12142
388	-1.34324	1.20004	2.26076	-0.98844
387	-1.24969	1.0539	2.17195	-0.89452
386	-1.18225	0.9493	2.06485	-0.78884
385	-1.16358	0.88222	1.89813	-0.81551
384	-1.12901	0.85383	1.68533	-0.89205
383	-1.08368	0.94777	1.52898	-0.89855
382	-1.13243	1.13338	1.37434	-0.97914
381	-1.24156	1.2483	1.216	-1.03672
380	-1.3132	1.32647	1.11739	-1.03196
379	-1.48539	1.31682	0.89312	-1.17024
378	-1.63092	1.27203	0.65666	-1.34246
377	-1.64706	1.3427	0.49118	-1.41995
376	-1.6381	1.43322	0.35868	-1.46838
375	-1.65245	1.48136	0.1818	-1.47944
374	-1.57231	1.42763	0.04065	-1.49551
373	-1.56934	1.34071	-0.18947	-1.49798
372	-1.55829	1.26735	-0.40646	-1.52327
371	-1.54986	1.27777	-0.61601	-1.5172
370	-1.59916	1.35177	-0.87978	-1.51132
369	-1.7196	1.55097	-1.15878	-1.62568
368	-1.84734	1.7469	-1.42479	-1.83787
367	-2.06585	1.94646	-1.69848	-2.04131
366	-2.33325	2.18527	-1.96806	-2.34762
365	-2.56815	2.45172	-2.17874	-2.61929
364	-2.88375	2.6947	-2.45606	-2.86292
363	-3.11094	2.97256	-2.69323	-3.10807
362	-3.26165	3.20964	-2.83229	-3.24699
361	-3.3613	3.32175	-2.99831	-3.33491
360	-3.39279	3.36129	-3.14139	-3.41287
359	-3.32104	3.29875	-3.27858	-3.41904
358	-3.25333	3.24041	-3.4019	-3.33334
357	-3.0847	3.06846	-3.50634	-3.17367
356	-2.90176	2.86079	-3.51728	-2.94556
355	-2.72915	2.64393	-3.58741	-2.79431
354	-2.54608	2.39725	-3.63328	-2.68134
353	-2.39696	2.143	-3.75627	-2.61804
352	-2.16102	2.03545	-3.76635	-2.42062
351	-1.91804	1.82111	-3.75101	-2.19436
350	-1.65452	1.59932	-3.70021	-2.00085
349	-1.40672	1.34911	-3.68436	-1.77351
348	-1.14926	1.07173	-3.64828	-1.44764
347	-0.88201	0.75051	-3.64179	-1.12639
346	-0.46789	0.4177	-3.60624	-0.70552
345	-0.11593	-0.01615	-3.56115	-0.36416
344	0.3106	-0.46994	-3.4976	-0.0663
343	0.73004	-0.92437	-3.41167	0.2538
342	1.12583	-1.31088	-3.30025	0.63084
341	1.47369	-1.66759	-3.19235	0.93365
340	1.79963	-1.89392	-3.08509	1.19481
339	1.96826	-2.14746	-3.01957	1.39338
338	2.09551	-2.32359	-2.96828	1.5796
337	2.26069	-2.49535	-2.93122	1.74658
336	2.43259	-2.65062	-2.90039	1.88
335	2.53909	-2.81627	-2.87808	1.99472
334	2.68572	-2.86785	-2.82128	2.02506
333	2.80762	-2.96749	-2.71633	2.09214
332	2.87803	-3.02594	-2.62901	2.18042
331	2.97995	-3.16592	-2.60489	2.25974
330	3.05419	-3.19448	-2.48966	2.35741
329	3.07454	-3.23482	-2.44851	2.45744
328	3.16159	-3.26046	-2.34319	2.52892
327	3.19475	-3.26345	-2.18947	2.56502
326	3.21508	-3.29994	-2.09084	2.59279
325	3.20689	-3.39037	-2.07898	2.5911
324	3.16467	-3.36118	-1.96278	2.59714
323	3.17014	-3.33848	-1.95144	2.57465
322	3.15133	-3.31767	-1.88924	2.5634
321	3.09984	-3.29134	-1.80617	2.46614
320	3.12708	-3.26829	-1.6958	2.44805
319	3.07166	-3.26308	-1.64932	2.42951
318	3.06808	-3.24325	-1.56522	2.4464
317	3.07655	-3.19355	-1.51648	2.46514
316	3.02018	-3.14796	-1.49527	2.49593
315	2.98026	-3.13607	-1.43481	2.46862
314	2.98039	-3.05956	-1.34442	2.48105
313	2.88219	-3.06053	-1.30115	2.37889
312	2.82925	-3.04234	-1.2906	2.2953
311	2.73594	-2.94268	-1.34593	2.16511
310	2.55901	-2.78758	-1.43605	1.98943
309	2.31847	-2.52586	-1.54978	1.7915
308	1.94063	-2.1373	-1.71009	1.48964
307	1.48448	-1.71783	-1.91546	1.0741
306	1.00684	-1.20858	-2.17005	0.6295
305	0.43637	-0.61747	-2.52583	0.08594
304	-0.20159	0.06128	-2.95764	-0.53768
303	-0.86076	0.76618	-3.42229	-1.14612
302	-1.63463	1.47508	-3.90953	-1.82246
301	-2.35365	2.12492	-4.39809	-2.47206
300	-2.86471	2.7259	-4.7708	-2.98256
299	-3.32317	3.20031	-5.06041	-3.44246
298	-3.65274	3.57479	-5.31049	-3.81279
297	-3.85698	3.8678	-5.47042	-4.05639
296	-4.12589	4.12003	-5.66206	-4.2991
295	-4.31067	4.40544	-5.89038	-4.47553
294	-4.47912	4.62379	-6.15155	-4.63183
293	-4.71732	4.77657	-6.42067	-4.84979
292	-4.9379	4.86248	-6.69918	-5.06873
291	-5.04338	4.9579	-6.93802	-5.16246
290	-5.12902	4.95111	-7.22309	-5.33334
289	-5.06881	4.96265	-7.42075	-5.34868
288	-4.96042	4.93738	-7.59689	-5.32913
287	-4.82694	4.88071	-7.71386	-5.30157
286	-4.54255	4.9833	-7.79284	-5.11474
285	-4.34878	4.74511	-7.88739	-5.06494

## Sheet: Figure 4b
x-Axis	Z-17	PSS 340 nm 20 s	PSS 450 nm 90 s
wavelength (nm)	Abs [abs.u.]	Abs [abs.u.]	Abs [abs.u.]
800.017	0.0039	0.00323	0.00275
799.011	0.0021	0.00122	0.00286
798.004	0.00275	0.00179	0.000721471
796.997	0.00212	0.00397	0.00282
795.99	0.00238	0.00245	0.00219
795.017	0.00214	0.00249	0.00448
794.009	0.00197	0.00278	0.00224
793	0.00299	0.00359	0.00333
791.991	0.00409	0.00256	0.00176
791.017	0.00332	0.00268	0.00423
790.007	0.00439	0.0033	0.00343
788.997	0.00382	0.0038	0.00416
787.987	0.00313	0.00125	0.00363
787.011	0.00321	0.00331	0.00312
785.999	0.00341	0.00433	0.00382
784.988	0.00292	0.00145	0.00136
784.01	0.0019	0.00194	0.00252
782.998	0.000635396	0.00177	0.00269
781.985	0.00357	0.00149	0.00429
781.007	0.00167	0.0011	0.00293
779.993	0.00398	0.00247	0.0023
779.014	0.0022	0.00203	0.00211
778	0.000977544	0.00155	0.00211
776.985	0.00136	0.00198	0.00144
776.005	0.00235	0.00279	0.00263
774.989	0.00214	0.00189	0.00207
774.008	0.00315	0.00328	0.00156
772.992	0.00272	0.00242	0.00165
772.01	0.0028	0.00179	0.00232
770.993	0.00243	0.00335	0.00307
770.01	0.00391	0.00424	0.00379
768.993	0.0029	0.00262	0.00275
768.009	0.00404	0.00434	0.00503
766.991	0.00228	0.00282	0.00183
766.007	0.00266	0.00234	0.0026
764.987	0.00174	0.0015	0.00121
764.003	0.00332	0.00426	0.00401
762.983	0.00312	0.00439	0.00375
761.997	0.00423	0.0022	0.00321
761.012	0.00179	0.00295	0.00254
759.99	0.00174	0.00298	0.00223
759.004	0.00294	0.00265	0.00273
758.017	0.00342	0.00256	0.00147
756.994	0.00374	0.00304	0.00293
756.007	0.00314	0.00342	0.00284
754.984	0.00333	0.00361	0.00352
753.995	0.00297	0.00384	0.00304
753.007	0.00409	0.0042	0.00439
751.982	0.00325	0.00269	0.00413
750.993	0.00461	0.00328	0.00313
750.003	0.00416	0.00304	0.00329
749.013	0.00368	0.0027	0.00278
747.987	0.00276	0.00126	0.0035
746.997	0.00309	0.00404	0.00376
746.006	0.00253	0.0021	0.0016
745.014	0.00473	0.00366	0.00319
743.987	0.00397	0.00176	0.00284
742.995	0.00352	0.00281	0.00362
742.002	0.00236	0.00274	0.00288
741.009	0.00194	0.00254	0.00295
740.016	0.00299	0.00272	0.00269
738.987	0.00364	0.00332	0.00312
737.993	0.0041	0.00396	0.00371
736.998	0.00355	0.00412	0.00356
736.004	0.00304	0.00276	0.00285
735.009	0.00404	0.00394	0.00401
734.013	0.0034	0.00289	0.00376
733.018	0.00365	0.00395	0.00309
731.986	0.00382	0.00244	0.00272
730.99	0.0034	0.00281	0.00262
729.993	0.0038	0.00359	0.00405
728.996	0.00328	0.00314	0.00352
727.998	0.0037	0.00334	0.00349
727	0.00286	0.00234	0.00253
726.002	0.0033	0.00286	0.0033
725.004	0.00317	0.00347	0.00302
724.005	0.00335	0.00357	0.00346
723.006	0.00294	0.00301	0.00255
722.006	0.00313	0.00334	0.00302
721.006	0.00396	0.00277	0.00377
720.006	0.00316	0.00373	0.00334
719.006	0.00295	0.00267	0.0032
718.005	0.00423	0.00395	0.00452
717.004	0.00329	0.00256	0.00339
716.002	0.00411	0.00352	0.00372
715	0.00333	0.00302	0.00272
713.998	0.00385	0.0024	0.00325
712.995	0.00379	0.00306	0.00316
711.993	0.00353	0.00303	0.0031
710.989	0.00257	0.00274	0.00244
709.986	0.0037	0.00358	0.00273
709.018	0.00342	0.00301	0.00285
708.013	0.00366	0.00375	0.00359
707.009	0.0033	0.00306	0.00347
706.004	0.00315	0.00295	0.00297
704.999	0.00348	0.00301	0.00315
703.993	0.00336	0.00353	0.00382
702.987	0.0034	0.00338	0.00346
702.017	0.00411	0.00335	0.00329
701.01	0.00377	0.00345	0.00355
700.004	0.00335	0.00319	0.00376
698.996	0.00347	0.00313	0.00311
697.989	0.00391	0.00378	0.00324
697.017	0.00432	0.00443	0.00326
696.009	0.00333	0.00245	0.0036
695	0.0049	0.00419	0.00443
693.991	0.00209	0.00213	0.00259
692.982	0.00376	0.00319	0.00361
692.009	0.00363	0.00337	0.00366
690.999	0.00456	0.00484	0.00439
689.989	0.00428	0.00423	0.00426
689.014	0.00294	0.00306	0.00223
688.004	0.00338	0.0034	0.00361
686.993	0.00344	0.00356	0.00349
686.017	0.00495	0.00334	0.00454
685.006	0.00305	0.00233	0.00298
683.993	0.00404	0.00308	0.00375
683.017	0.00434	0.0037	0.0036
682.005	0.00382	0.00332	0.00347
680.992	0.0038	0.00333	0.00385
680.014	0.00373	0.00323	0.00398
679.001	0.00279	0.00326	0.00365
677.987	0.00306	0.00344	0.00367
677.009	0.00269	0.00376	0.00419
675.994	0.00394	0.00343	0.00338
675.015	0.00406	0.00403	0.00385
674	0.00362	0.00389	0.00361
672.985	0.00307	0.00425	0.00324
672.005	0.00301	0.00372	0.00306
670.989	0.00346	0.00406	0.00411
670.009	0.00362	0.0034	0.00365
668.992	0.00475	0.00391	0.00446
668.011	0.00322	0.0038	0.00403
666.994	0.00387	0.00416	0.00441
666.012	0.00319	0.00261	0.00221
664.994	0.00344	0.00295	0.00306
664.012	0.00492	0.00347	0.00431
662.994	0.00451	0.0038	0.00412
662.011	0.00485	0.00403	0.00419
660.992	0.00463	0.00437	0.00337
660.009	0.0042	0.00381	0.00287
658.989	0.00475	0.00468	0.00462
658.005	0.00397	0.00401	0.00393
656.984	0.00424	0.00506	0.0045
656	0.00411	0.00386	0.00444
655.015	0.00342	0.00294	0.00311
653.994	0.00424	0.00425	0.00407
653.009	0.0044	0.00404	0.00377
651.987	0.00359	0.00327	0.00379
651.001	0.00367	0.00401	0.00334
650.015	0.00421	0.00442	0.00374
648.992	0.00322	0.00434	0.00338
648.005	0.00425	0.00362	0.00383
646.982	0.00516	0.00401	0.00478
645.995	0.00357	0.0037	0.00405
645.007	0.00385	0.0031	0.00397
643.983	0.00404	0.0042	0.00429
642.994	0.00356	0.00399	0.00451
642.006	0.00426	0.0042	0.00434
641.017	0.00352	0.00363	0.00332
639.992	0.00319	0.00425	0.00386
639.003	0.00428	0.0043	0.00456
638.013	0.0041	0.004	0.00445
636.987	0.00346	0.00415	0.00394
635.997	0.00459	0.00436	0.00434
635.006	0.00459	0.0042	0.00377
634.015	0.00509	0.00455	0.00327
632.988	0.00471	0.00442	0.00516
631.997	0.00458	0.00439	0.00436
631.005	0.00373	0.0039	0.00379
630.013	0.00452	0.00395	0.00469
628.985	0.00507	0.00394	0.00432
627.992	0.00404	0.00436	0.00357
627	0.00392	0.00391	0.00365
626.007	0.00343	0.00411	0.00361
625.014	0.00477	0.00399	0.00415
623.983	0.00552	0.00528	0.00513
622.99	0.00494	0.00461	0.00382
621.996	0.00412	0.00387	0.0041
621.001	0.00368	0.00349	0.00302
620.007	0.00494	0.00425	0.00443
619.012	0.00503	0.00419	0.00435
618.017	0.00521	0.00402	0.00425
616.985	0.00442	0.00446	0.00325
615.989	0.00563	0.00527	0.00484
614.993	0.00367	0.00357	0.00324
613.997	0.00444	0.00409	0.00425
613	0.0043	0.00384	0.00378
612.004	0.00456	0.00415	0.00406
611.007	0.00462	0.00412	0.00395
610.009	0.00471	0.0045	0.00475
609.012	0.00468	0.00409	0.0046
608.014	0.00511	0.00483	0.00466
607.016	0.00425	0.00423	0.00406
606.018	0.00462	0.00403	0.00415
604.982	0.00524	0.00384	0.0043
603.983	0.00443	0.00408	0.00395
602.984	0.00497	0.00468	0.00426
601.985	0.00457	0.00469	0.00445
600.985	0.00514	0.00488	0.00436
599.985	0.00517	0.00542	0.00523
598.985	0.00513	0.0048	0.00486
597.985	0.00527	0.00518	0.00488
596.984	0.00455	0.00461	0.00452
595.983	0.00447	0.00475	0.00477
594.982	0.00534	0.00493	0.0048
594.017	0.00422	0.00436	0.00429
593.015	0.00449	0.00415	0.00468
592.013	0.00493	0.00456	0.00461
591.011	0.0049	0.00397	0.00421
590.009	0.00536	0.00487	0.00476
589.006	0.00555	0.0046	0.00409
588.003	0.00493	0.00494	0.00442
586.999	0.0053	0.00477	0.0045
585.996	0.00536	0.00445	0.00458
584.992	0.00491	0.00411	0.00455
583.988	0.00433	0.00424	0.00445
582.984	0.00456	0.00528	0.00494
582.016	0.00495	0.00476	0.00547
581.011	0.00489	0.00486	0.00487
580.006	0.00546	0.00512	0.00513
579.001	0.00486	0.00431	0.0049
577.995	0.0046	0.00449	0.00461
576.989	0.00415	0.0047	0.00438
575.983	0.00503	0.00482	0.00498
575.014	0.00512	0.00471	0.005
574.008	0.00531	0.0049	0.00498
573.001	0.00547	0.00516	0.00545
571.994	0.00479	0.00518	0.00512
570.986	0.00581	0.00519	0.00525
570.016	0.00503	0.00483	0.0046
569.008	0.00529	0.00461	0.00495
568	0.00483	0.00503	0.00513
566.992	0.00501	0.00543	0.00534
565.983	0.00559	0.00536	0.0052
565.011	0.00555	0.00515	0.00525
564.002	0.00516	0.00493	0.00444
562.993	0.00544	0.00503	0.00498
561.983	0.00558	0.00463	0.0045
561.011	0.00566	0.00496	0.00494
560.001	0.00545	0.0045	0.00489
558.991	0.00558	0.00502	0.00513
558.018	0.00569	0.00536	0.0052
557.007	0.00491	0.00468	0.00464
555.996	0.00518	0.00492	0.00557
554.984	0.00554	0.00506	0.00531
554.01	0.00573	0.00558	0.00525
552.998	0.00574	0.00551	0.00579
551.987	0.00534	0.00476	0.00508
551.012	0.00532	0.00538	0.00522
549.999	0.00514	0.00508	0.00511
548.986	0.00575	0.00531	0.00544
548.011	0.00582	0.00558	0.00514
546.998	0.00566	0.00505	0.00519
545.984	0.00578	0.00534	0.00566
545.008	0.00564	0.00556	0.00549
543.994	0.00579	0.00538	0.00552
543.018	0.00557	0.00544	0.00535
542.003	0.00587	0.00551	0.00566
540.989	0.00534	0.0052	0.00545
540.012	0.00537	0.0052	0.00572
538.996	0.00555	0.00565	0.00537
538.019	0.00595	0.00567	0.00582
537.003	0.00603	0.00579	0.00565
535.987	0.00579	0.00562	0.00533
535.009	0.00599	0.00556	0.00537
533.993	0.00557	0.00579	0.00531
533.014	0.00604	0.0061	0.00572
531.997	0.00595	0.00586	0.00598
531.018	0.00591	0.0058	0.00581
530.001	0.00661	0.00635	0.00625
528.983	0.00568	0.00571	0.00514
528.003	0.00603	0.00583	0.00565
526.986	0.00628	0.0059	0.00564
526.005	0.00631	0.00644	0.0058
524.987	0.00651	0.00624	0.00625
524.006	0.00609	0.00579	0.00591
522.987	0.00632	0.0061	0.00633
522.006	0.00638	0.00641	0.00644
520.987	0.00615	0.00582	0.00573
520.005	0.00618	0.00608	0.0057
518.985	0.00631	0.00611	0.00601
518.003	0.00576	0.006	0.00572
516.983	0.006	0.0062	0.00608
516.001	0.00569	0.00593	0.00602
515.018	0.00643	0.00621	0.00591
513.997	0.00623	0.00635	0.00584
513.014	0.00675	0.00631	0.00633
511.993	0.00622	0.00582	0.00601
511.009	0.00594	0.00615	0.00601
509.987	0.00661	0.00619	0.00659
509.003	0.00658	0.00682	0.00683
507.981	0.00644	0.00651	0.00622
506.997	0.00664	0.00605	0.00627
506.012	0.00647	0.00558	0.00642
504.989	0.00622	0.00635	0.00638
504.004	0.00678	0.00583	0.00664
502.981	0.00629	0.00629	0.0065
501.996	0.00672	0.00643	0.00597
501.01	0.00708	0.00628	0.00699
499.986	0.00728	0.00647	0.00674
499	0.00681	0.00621	0.00655
498.014	0.00711	0.00667	0.00684
496.989	0.00724	0.00665	0.00692
496.002	0.0068	0.00662	0.00669
495.016	0.00673	0.00682	0.00654
493.99	0.00717	0.00669	0.00665
493.003	0.00654	0.00654	0.00652
492.016	0.0067	0.0071	0.00723
490.99	0.00639	0.00644	0.00683
490.002	0.00687	0.00623	0.00675
489.014	0.00683	0.00691	0.00702
487.987	0.00677	0.00691	0.00701
486.999	0.00753	0.00751	0.00743
486.01	0.00742	0.00724	0.00715
484.983	0.00702	0.00672	0.00691
483.994	0.00725	0.00752	0.00749
483.005	0.00719	0.00724	0.00732
482.015	0.00668	0.00665	0.00712
480.987	0.00693	0.00726	0.00736
479.997	0.00743	0.00737	0.00747
479.007	0.00673	0.00716	0.00718
478.017	0.00686	0.00704	0.00695
476.988	0.00693	0.00718	0.00721
475.997	0.00746	0.00791	0.0076
475.006	0.0067	0.00704	0.00693
474.015	0.00801	0.00776	0.00798
472.986	0.00768	0.00743	0.00733
471.994	0.00735	0.00696	0.00708
471.002	0.00793	0.00777	0.00756
470.011	0.0075	0.00717	0.00723
469.018	0.00764	0.00771	0.00774
467.988	0.00762	0.00757	0.00762
466.995	0.0073	0.00732	0.00718
466.003	0.00781	0.00779	0.00735
465.01	0.00771	0.0078	0.00738
464.017	0.00791	0.00811	0.00784
462.985	0.00767	0.00788	0.00716
461.992	0.00791	0.00826	0.00757
460.998	0.008	0.00815	0.00816
460.005	0.00791	0.00857	0.00841
459.01	0.00792	0.00856	0.00834
458.016	0.00774	0.00832	0.00793
456.984	0.00808	0.00826	0.00791
455.989	0.00825	0.00805	0.00809
454.994	0.00807	0.00832	0.00795
453.999	0.00799	0.0086	0.00808
453.004	0.00818	0.00904	0.00809
452.009	0.00825	0.00915	0.008
451.013	0.00824	0.00947	0.00812
450.018	0.00884	0.0098	0.0086
448.984	0.00868	0.01013	0.00828
447.988	0.00846	0.01008	0.00822
446.991	0.0088	0.01077	0.00874
445.995	0.00866	0.01128	0.00876
444.998	0.0089	0.01159	0.00837
444.001	0.00927	0.01238	0.00877
443.004	0.00902	0.01272	0.00847
442.007	0.00895	0.01346	0.00887
441.01	0.00929	0.01393	0.00904
440.012	0.00947	0.01496	0.00935
439.015	0.00997	0.01633	0.0098
438.017	0.01018	0.01706	0.00962
437.019	0.00981	0.01842	0.00994
435.982	0.01022	0.01974	0.01012
434.984	0.01068	0.02148	0.01064
433.985	0.01121	0.02334	0.01112
432.987	0.01154	0.02531	0.01114
431.988	0.01164	0.02742	0.01153
430.988	0.01274	0.03077	0.01241
429.989	0.01346	0.03418	0.01312
428.99	0.01416	0.03757	0.01373
427.99	0.01487	0.0413	0.01456
426.99	0.01558	0.04572	0.01529
425.99	0.0173	0.05051	0.01635
424.99	0.01901	0.05662	0.01834
423.99	0.02043	0.06187	0.01979
422.989	0.02251	0.06886	0.02146
421.989	0.02484	0.07604	0.02343
420.988	0.02682	0.08281	0.02531
419.987	0.03006	0.09117	0.02851
418.986	0.03301	0.10056	0.0318
417.984	0.03667	0.11013	0.03484
416.983	0.04101	0.12055	0.03893
415.981	0.04482	0.13022	0.04261
415.018	0.05037	0.14373	0.04836
414.016	0.0563	0.15502	0.05353
413.013	0.06205	0.16854	0.05936
412.011	0.06928	0.18351	0.06609
411.008	0.07592	0.19691	0.07342
410.006	0.08466	0.21165	0.08113
409.003	0.0945	0.22688	0.09009
408	0.10434	0.24481	0.10104
406.997	0.11575	0.26177	0.11186
405.993	0.12659	0.27902	0.12215
404.99	0.14148	0.29825	0.13594
403.986	0.15527	0.31565	0.1519
402.982	0.17121	0.33753	0.16717
402.017	0.18939	0.35728	0.18301
401.012	0.208	0.37806	0.20385
400.008	0.23081	0.39888	0.22529
399.004	0.25098	0.4205	0.24639
397.999	0.27289	0.4421	0.26791
396.994	0.29775	0.4612	0.29271
395.989	0.32246	0.47933	0.3167
394.984	0.34843	0.50179	0.34372
394.017	0.37036	0.51868	0.36524
393.012	0.39844	0.53669	0.39312
392.006	0.42508	0.55452	0.42036
391	0.44372	0.56946	0.44291
389.994	0.474	0.58699	0.46679
388.988	0.49949	0.60189	0.49436
387.982	0.52564	0.6172	0.5223
387.014	0.54691	0.62992	0.5426
386.008	0.56548	0.64194	0.56232
385.001	0.5911	0.65455	0.5858
383.994	0.60923	0.66631	0.60617
382.987	0.62877	0.67692	0.62501
382.018	0.64674	0.68658	0.64247
381.011	0.66627	0.6945	0.66055
380.004	0.68095	0.70471	0.67714
378.996	0.69729	0.71199	0.69235
377.988	0.71182	0.71921	0.70626
377.019	0.72398	0.72475	0.72055
376.011	0.7368	0.72941	0.73277
375.002	0.74945	0.73354	0.74548
373.994	0.76033	0.73815	0.75609
372.985	0.77106	0.73903	0.76701
372.015	0.77998	0.74196	0.7773
371.007	0.78804	0.74406	0.78441
369.998	0.79399	0.74412	0.792
368.988	0.80143	0.74332	0.798
368.018	0.80525	0.74275	0.80306
367.008	0.80688	0.7399	0.80655
365.999	0.8086	0.73817	0.80736
364.989	0.81009	0.73285	0.80792
364.018	0.80911	0.72803	0.80828
363.008	0.80775	0.72221	0.80657
361.998	0.80608	0.71611	0.80387
360.987	0.80154	0.7092	0.80063
360.015	0.79562	0.70048	0.79497
359.005	0.78967	0.69353	0.7878
357.994	0.78143	0.68286	0.78058
356.983	0.77566	0.67432	0.77478
356.011	0.76771	0.66542	0.76664
355	0.75684	0.65127	0.75605
353.988	0.74665	0.63997	0.74617
353.016	0.73626	0.62916	0.73547
352.004	0.72303	0.61562	0.72324
350.992	0.71114	0.60277	0.71027
350.019	0.6962	0.58749	0.69548
349.007	0.68007	0.57302	0.68331
347.995	0.6637	0.55905	0.66622
346.982	0.64986	0.54339	0.6489
346.009	0.63105	0.52842	0.63206
344.996	0.61476	0.51178	0.61498
343.983	0.59794	0.49477	0.59525
343.009	0.57971	0.47922	0.57992
341.996	0.56066	0.46316	0.56065
340.983	0.54473	0.44508	0.54338
340.009	0.52402	0.42934	0.52356
338.995	0.5045	0.41415	0.50623
337.982	0.48724	0.3978	0.48881
337.007	0.46968	0.3836	0.47177
335.993	0.45429	0.36759	0.45256
335.018	0.43386	0.35347	0.43467
334.004	0.41746	0.33726	0.4169
332.99	0.40007	0.32413	0.40182
332.014	0.38449	0.31059	0.38579
331	0.36964	0.2974	0.36959
329.985	0.35095	0.28269	0.35297
329.009	0.33541	0.2712	0.33777
327.994	0.32236	0.25858	0.32013
327.018	0.30678	0.24598	0.30778
326.003	0.29389	0.23551	0.2938
324.988	0.27761	0.22403	0.27766
324.011	0.26585	0.21408	0.26569
322.996	0.25434	0.20479	0.25394
322.019	0.24088	0.19464	0.24169
321.003	0.23002	0.18327	0.23124
319.987	0.2171	0.17615	0.21679
319.01	0.20603	0.16844	0.20676
317.994	0.19619	0.1608	0.19571
317.017	0.18698	0.15398	0.1878
316	0.17737	0.14747	0.17944
314.983	0.17104	0.1418	0.17124
314.006	0.16431	0.13762	0.16536
312.989	0.15841	0.13362	0.15946
312.011	0.15392	0.13061	0.15504
310.994	0.15063	0.12864	0.15116
310.016	0.14837	0.12635	0.1488
308.998	0.14627	0.126	0.14701
307.981	0.1453	0.12617	0.14622
307.002	0.14484	0.12561	0.14524
305.985	0.14515	0.12675	0.14564
305.006	0.14608	0.12831	0.14683
303.988	0.14732	0.12988	0.14793
303.009	0.14905	0.13218	0.14964
301.991	0.15068	0.13454	0.15133
301.011	0.15211	0.13631	0.15238
299.993	0.15436	0.13956	0.15483
299.014	0.15684	0.14308	0.15716
297.995	0.15899	0.14671	0.15976
297.015	0.16189	0.1501	0.16179
295.996	0.16452	0.15346	0.16457
295.016	0.16759	0.15892	0.16798
293.997	0.17125	0.16407	0.17135
293.017	0.1745	0.16878	0.17458
291.998	0.17954	0.17545	0.17932
291.017	0.18314	0.18076	0.18311
289.998	0.18828	0.18725	0.18756
289.017	0.19296	0.19485	0.1918
287.997	0.19844	0.20166	0.19698
287.016	0.20373	0.20928	0.20276
285.996	0.2099	0.21584	0.20858
285.015	0.21461	0.22302	0.21357
283.995	0.22053	0.22942	0.21865
283.014	0.22616	0.23683	0.22503
281.993	0.23176	0.24203	0.23011
281.012	0.23694	0.24788	0.23557
279.991	0.24322	0.25383	0.24132
279.009	0.2477	0.25843	0.2462
277.988	0.25248	0.2632	0.25114
277.006	0.25781	0.26866	0.25661
275.985	0.26317	0.27279	0.26087
275.003	0.26737	0.27675	0.26563
273.982	0.27172	0.2806	0.2704
272.999	0.27582	0.28448	0.27423
272.017	0.28074	0.28812	0.27864
270.995	0.28311	0.28958	0.28148
270.012	0.28692	0.29221	0.28508
268.99	0.28953	0.29447	0.28809
268.008	0.29223	0.29528	0.2907
266.985	0.29424	0.29631	0.29298
266.002	0.29524	0.29611	0.29452
265.019	0.29656	0.29555	0.29449
263.997	0.29717	0.2951	0.29543
263.013	0.29764	0.29505	0.29587
261.991	0.29708	0.29304	0.29564
261.007	0.2974	0.29251	0.29612
259.984	0.29798	0.29346	0.29691
259	0.29897	0.29435	0.29847
258.017	0.30145	0.2979	0.30161
256.993	0.3045	0.30144	0.30375
256.009	0.3081	0.30573	0.30809
254.986	0.31268	0.31178	0.31269
254.002	0.31793	0.31772	0.31807
253.017	0.32354	0.32319	0.32366
251.994	0.32829	0.32877	0.32918
251.009	0.33469	0.33439	0.33505
249.985	0.34025	0.34015	0.34042
249	0.3442	0.34445	0.34443
248.016	0.34761	0.34781	0.3477
246.991	0.34858	0.34935	0.34916
246.006	0.349	0.35034	0.34955
244.982	0.34829	0.34933	0.34869
243.997	0.34636	0.34681	0.34621
243.011	0.3425	0.34277	0.34222
241.987	0.33801	0.33719	0.33802
241.001	0.33182	0.33169	0.33157
240.016	0.32454	0.32482	0.32508
238.991	0.3142	0.31587	0.31578
238.005	0.30765	0.30735	0.30759
237.019	0.29764	0.29822	0.29654
235.994	0.29008	0.29099	0.28893
235.008	0.28343	0.28265	0.28365
233.982	0.27957	0.2785	0.2799
232.996	0.28152	0.27775	0.28208
232.01	0.2896	0.28312	0.29021
230.984	0.3029	0.2938	0.30276
229.998	0.32851	0.31122	0.32751
229.011	0.35205	0.33029	0.353
227.985	0.38538	0.35689	0.38735
226.998	0.42435	0.39065	0.42955
226.011	0.45145	0.41682	0.45237
224.985	0.47524	0.44442	0.47611
223.998	0.49708	0.46473	0.50033
223.011	0.51616	0.49128	0.51748
221.984	0.5316	0.51499	0.53556
220.997	0.54721	0.53572	0.5516
220.01	0.56272	0.5539	0.5644
218.983	0.57128	0.56762	0.57301
217.996	0.5762	0.57726	0.57898
217.008	0.5805	0.58643	0.58086
215.981	0.58275	0.59056	0.58372
214.993	0.58327	0.59506	0.58499
214.005	0.58261	0.59869	0.58572
213.018	0.58146	0.60086	0.58366
211.99	0.5778	0.60249	0.58068
211.002	0.57313	0.60182	0.57616
210.014	0.56771	0.59998	0.57044
208.986	0.56367	0.59824	0.56695
207.998	0.5606	0.59652	0.56333
207.01	0.56058	0.59779	0.5632
205.982	0.56394	0.60109	0.56539
204.993	0.56829	0.60843	0.56994
204.004	0.58519	0.61836	0.5844
203.016	0.59867	0.64061	0.59946
201.988	0.62026	0.67039	0.62032
200.999	0.65367	0.70862	0.64935
200.01	0.69626	0.74896	0.69476

## Sheet: Figure 4c
x-Axis	Z-11-OH	PSS 365 nm 10 s	PSS 430 nm 3 min
wavelength (nm)	Abs [abs.u.]	Abs [abs.u.]	Abs [abs.u.]
800.013	0.00297	0.000917487	-0.000831179
799.006	-0.000310107	0.000926955	-0.000955125
797.999	-0.000200932	-0.000516222	-0.00338
796.992	0.000318566	-0.00223	6.76194e-05
795.985	-0.00155	-0.00107	-0.0015
795.012	-0.000540628	-0.000532096	6.88621e-05
794.003	-0.000753818	-0.00116	-0.000689572
792.994	0.00191	0.000107336	-0.000661038
791.985	0.000508413	0.000242697	-0.00108
791.01	0.000389966	-0.000801311	-0.00132
790	0.000813477	0.00281	0.00064128
788.99	0.00142	-9.88833e-06	0.000599337
788.014	0.00101	0.000399242	-0.000775214
787.003	-0.000678821	-0.000456699	-0.00185
785.991	-0.000467197	-0.002	-0.00178
785.014	-0.000153373	-0.0037	-0.00195
784.002	-0.000138313	-3.48411e-05	-0.000513791
782.989	-0.00113	-0.00183	-0.00188
782.011	-0.000237465	-0.00118	-0.000858358
780.997	0.00164	-3.72756e-06	0.00012049
779.983	9.96983e-05	-0.000891064	-0.00125
779.004	0.000856453	-0.000800846	-0.00086895
777.989	0.000517769	-0.000698721	-0.000701202
777.009	0.00154	0.00081563	-0.000271873
775.994	0.00191	0.000514555	-0.0013
775.013	-0.0014	-0.00203	-0.00244
773.997	0.000628604	0.000342658	-0.00103
773.015	0.00136	-0.000239483	0.000121086
771.998	0.000252513	-0.000909767	-0.000828234
771.016	0.00133	0.000362555	0.000939771
769.998	0.0016	0.000794182	0.000340353
769.015	0.0016	0.00123	0.000574297
767.996	0.000863715	-0.000240155	0.000333669
767.013	-0.000927745	-0.00017749	-0.000716657
765.993	0.000595423	-0.000390133	-0.00109
765.009	-0.000218681	-0.000436115	-0.000272494
763.989	0.000476563	0.000148999	-0.000576977
763.003	0.000970876	0.00113	0.00115
761.982	-0.000156841	0.000156069	-0.000458095
760.996	-0.000812628	-0.00107	-0.00192
760.01	0.00135	0.0012	0.000457154
758.988	0.000492216	-0.00147	-0.000735884
758.001	0.000530339	0.000507221	-0.00224
757.013	0.000150838	-0.000130497	-0.000726684
755.99	0.00011135	-0.000100995	-0.000964268
755.002	0.00111	0.000251555	0.000156587
754.014	0.000531116	0.000147523	-0.000749477
752.989	-0.000687453	0.000972848	-0.000810664
752	0.000201232	0.000719786	-0.000131947
751.011	0.000976584	0.000542754	-0.000522996
749.985	0.00106	0.00058858	0.000988674
748.995	0.000130407	-0.00017692	-0.00137
748.004	-0.000883366	-0.00123	-0.00238
747.013	0.00116	-0.000421426	0.00039121
745.986	0.00125	0.000122044	-0.000626144
744.995	-0.000462336	-0.00138	-0.00157
744.002	0.000279063	-0.000886621	-0.000796505
743.01	0.000784898	-0.000416306	-0.00129
742.017	-0.000106327	-0.00164	-0.00182
740.988	0.000406004	-0.000415064	-0.000254643
739.995	0.000499861	-0.000632813	-0.000526822
739.001	-0.000373891	-0.000140279	-0.001
738.007	0.00058648	-0.000187219	-0.00131
737.012	0.00087435	-0.000828957	-0.000303536
736.017	-0.000470507	-0.000478058	-0.000703838
734.986	0.000296651	-0.000231152	-0.00132
733.991	0.000240651	0.00013499	-0.000946808
732.995	0.000508983	9.62029e-05	-0.000362408
731.998	0.000705007	2.10976e-05	-0.000879284
731.002	0.00102	0.000549	0.000333332
730.005	0.000808524	-0.000384392	-0.000607636
729.007	-0.000200363	0.000135405	-0.000923974
728.01	-0.000389461	-0.000552469	-0.00119
727.012	0.000316519	-0.00106	-0.000570721
726.013	-0.000344354	-0.000857273	-0.000560277
725.014	0.000373799	0.000399656	-0.00065132
724.015	-0.000372391	-0.000335611	-0.000691433
723.016	0.00121	0.000181343	-0.000285739
722.016	0.000643095	0.00063034	-2.40733e-05
721.016	0.00077048	-0.000433167	-0.000375598
720.016	0.00055535	0.000103712	2.52913e-05
719.015	0.000293931	-0.000137847	-0.000616632
718.014	-0.000467663	-0.000517825	-0.00144
717.012	0.000419193	-0.000268199	-0.000458095
716.01	0.000531894	-0.000657989	-0.000918859
715.008	0.000498254	-0.000492693	-0.00119
714.006	0.000410875	-0.00025128	-0.000218319
713.003	0.000288699	0.000536818	-6.49172e-05
712	0.000947527	0.000246841	-0.000101823
710.996	0.000111842	-0.000229807	-0.000294638
709.992	-0.000221786	-0.000680681	-0.000644806
708.988	0.000897954	0.000448836	4.01769e-05
707.984	-0.000271614	-0.000468439	-0.00098586
707.015	0.000184373	-7.35099e-05	-0.000720947
706.01	0.000488018	2.78283e-05	-1.96733e-06
705.004	-0.000294689	-0.000803171	-0.000832574
703.998	0.000287585	-0.000205072	-0.000496468
702.992	0.000695388	-0.000415633	-0.000439477
701.986	0.000236015	-0.000875874	-0.000867504
701.015	0.000668554	-0.000420599	-0.000531993
700.008	5.37944e-05	-0.00067515	-0.00104
699	-5.00606e-05	-0.000816297	-0.00109
697.992	-3.55659e-05	-0.000119732	-0.00143
696.984	0.000180773	-0.00090336	-0.000501019
696.012	-0.00027358	-0.000583388	-0.00135
695.003	0.000968645	-0.000692518	-0.000880627
693.994	0.000277871	0.000614164	-0.000645634
692.984	0.00069728	-0.000128479	-0.000701099
692.011	-8.38107e-05	-0.000695465	-0.000623869
691.001	4.085e-05	-0.00031378	-0.000804153
689.99	-0.000886362	-0.00138	-0.0011
689.015	-0.000218578	-0.00073821	-0.000668327
688.004	-0.000164448	-0.000787462	-0.00197
686.993	0.00069181	-2.82666e-05	-0.000899847
686.018	0.00116	-1.34087e-05	0.000186341
685.005	0.000873987	-0.000660005	-1.87928e-05
683.993	0.00143	0.0006285	-0.000261473
683.017	-0.000568032	-0.000990303	-0.00178
682.004	0.000330793	-0.00047299	7.79755e-05
680.99	-0.000617459	-0.000360597	-0.000869725
680.013	4.08759e-05	-0.00026613	-0.000741259
678.999	-0.000205072	-0.000820379	-0.000979868
677.985	0.000601903	0.000609473	-0.000610945
677.007	0.000783187	0.000498099	-0.000127289
675.992	-0.000736607	-0.0015	-0.00162
675.013	-0.000125891	-0.000462336	-0.00116
673.997	0.000182275	-0.00010731	-0.00137
673.018	0.000474594	-0.000450493	-0.000159791
672.002	-0.00042334	-0.000312487	-0.00114
670.985	3.04947e-05	0.000136363	-0.000131636
670.005	-0.0011	-0.000474696	-0.00156
668.988	0.000261294	-0.00125	-0.000864404
668.007	-6.09831e-05	-0.000199897	-0.000488969
666.989	-0.000875667	-0.00109	-0.000980178
666.007	0.000618701	0.000698447	0.000122277
664.989	0.000102313	0.000896268	-0.000200984
664.007	0.000329602	0.000572146	-0.000372391
662.988	0.000727383	0.000416576	0.000130278
662.005	0.00056647	4.8407e-06	0.000266371
660.985	0.00107	0.000478533	-0.000272908
660.002	0.000122484	-0.000417185	-0.000620768
658.982	0.000524948	-0.000388426	-5.3063e-05
657.998	-0.000379064	-0.000646512	-0.000589799
657.014	-0.000909457	-0.00152	-0.000991026
655.992	-0.000376478	-0.000894319	-0.00101
655.008	0.000591742	-0.000317815	-0.00107
653.986	0.000942495	-0.000294017	-0.000185977
653	0.000985924	0.000887423	-0.000271976
652.015	0.000189786	-0.000390237	-0.000520772
650.992	-0.000468697	-0.000939317	-0.000856808
650.006	0.000678509	-4.18297e-05	7.64221e-05
648.983	-1.5376e-05	-0.000345233	-0.000876546
647.996	-0.000311555	-0.000419409	-0.00113
647.008	-0.000814799	-0.000360649	-0.000791648
645.985	-9.73301e-06	0.000212058	-0.000546781
644.997	0.000496984	6.41977e-06	-0.00104
644.009	0.000452204	0.000625908	-0.000192808
642.984	0.000458916	-0.000418271	-0.000803843
641.995	0.000178313	-0.000129928	-0.000437149
641.006	-0.000126202	-0.000154253	-0.00018106
640.017	0.000183493	-0.0007502	-0.000626351
638.991	0.000777352	0.00011948	0.000396651
638.001	0.000583784	-5.17716e-06	-0.00031109
637.011	0.000208018	-0.000353872	0.000200145
635.984	-6.82301e-05	-0.000410823	-0.000899072
634.993	0.000324317	0.000155836	-0.000601949
634.002	-0.00035439	-0.00020057	-0.00103
633.011	-0.000788702	-0.00113	-0.000969847
631.983	0.000220553	0.000550918	-0.00113
630.991	0.000208432	0.00010208	-0.00118
629.999	0.000479181	-0.000564775	0.000239434
629.007	0.000670705	-0.000340991	-0.000213817
628.014	0.000339083	-0.000382737	-0.000295103
626.985	-0.000192445	-0.000113987	-0.00154
625.991	-0.000241294	-1.61008e-05	-0.000210402
624.998	-0.00058344	-0.000795523	-0.000881196
624.004	0.000447566	-8.38107e-05	-0.000599623
623.01	-0.000327903	-0.000440149	-0.00099521
622.016	-3.26162e-06	-2.08118e-05	-2.50051e-05
620.985	1.55577e-05	2.87085e-05	-0.000281496
619.99	0.00055662	-2.96643e-05	0.000135223
618.995	-5.76701e-05	-0.000411909	-0.000287291
617.999	-5.53956e-06	-6.82818e-05	-0.000484005
617.004	0.000256243	-0.000267682	-0.000132361
616.008	0.000167644	0.000159073	0.000181473
615.012	0.000614035	0.00055084	0.000143302
614.015	-8.03426e-05	-0.000450234	-0.000419926
612.982	0.00041116	-0.000286515	-0.000227996
611.985	0.00011526	-0.000663623	-0.000630642
610.988	0.000583551	0.000209597	-0.000521755
609.99	-0.00036846	-0.000395409	-0.000194826
608.992	-2.5264e-05	-0.000202485	-0.000476506
607.994	0.000288232	-0.000221838	-0.000387961
606.996	8.9497e-05	0.000633166	-0.000392927
605.997	-0.000113883	-4.60228e-05	-0.000978061
604.998	-0.000335197	-0.000426236	-0.00125
603.999	0.000571524	0.000260569	-0.00043027
603	8.71668e-05	9.7627e-05	-0.000344199
602	0.000606647	-1.07684e-05	-8.12226e-05
601	0.000637807	-0.00053794	-6.911e-05
600	0.000255103	-0.000791751	-0.000400892
599	0.000299889	-0.000822085	-0.000297483
597.999	0.000629692	0.000331726	-0.000161602
596.998	0.000454822	-2.31932e-05	-0.000503863
595.997	0.000171244	0.000282404	-0.00051405
594.995	0.000172694	0.000134447	-0.000558105
593.994	0.000522564	3.98662e-05	-0.000298104
592.992	0.000215632	0.00106	0.000675009
591.989	0.000317504	-9.18855e-05	0.000161688
590.987	-6.80748e-05	-0.000653439	-0.000373995
589.984	0.000163035	-0.000184735	-0.00121
589.018	0.000712267	6.9375e-06	-0.000310158
588.015	3.49475e-05	0.000427614	-0.000221062
587.011	0.000223427	-0.000617769	-0.000883417
586.007	0.000254637	-0.000350406	-0.000406323
585.003	0.000394733	0.000379162	-0.000105188
583.999	8.87979e-05	-0.000529149	-0.000225201
582.994	-0.000841462	-0.000957604	-0.000857222
581.99	-0.000107362	0.000413363	-0.00143
580.984	-0.000518238	-6.00513e-05	-0.0014
580.016	-4.20368e-05	-0.000847818	-0.00155
579.011	0.000235963	0.000137217	-0.000195085
578.005	-0.000453751	-0.000209057	-0.000679441
576.999	4.10053e-05	0.000204754	-0.000823015
575.992	0.000743589	0.000242801	-0.000133551
574.986	-0.000314297	-0.000237982	-0.00117
574.016	0.000279451	-0.000541818	-0.000945775
573.009	0.000146643	-0.000371201	-0.000586904
572.002	0.000177795	7.35168e-06	-0.000489745
570.994	0.00103	0.000348876	-7.65122e-05
569.986	0.000560301	0.000186134	-0.00090088
569.015	0.000395666	-0.000212058	-0.000516015
568.007	0.000265283	9.70735e-06	-0.000774904
566.998	0.000235186	-0.000192704	-0.000204865
565.99	0.000331596	-3.27186e-05	-0.000666931
565.018	-0.000399599	-0.000330231	-0.000889359
564.009	-9.3283e-05	-0.000490986	-0.000702391
562.999	-9.25066e-05	-9.31894e-07	-0.000202226
561.989	0.000289424	0.00018313	-0.000914055
561.016	-9.48358e-05	-0.000176558	-0.000527908
560.006	-0.000347354	0.000304966	-0.000442994
558.996	3.46886e-05	-6.43477e-05	-0.000546058
557.985	-0.00020502	-0.000374409	-0.00139
557.011	0.000604495	0.000467934	-0.000116264
556	0.000175465	-0.000364891	-0.000562086
554.988	0.000897617	0.000613827	-0.000132723
554.014	-2.51087e-05	0.000166634	-0.000416926
553.002	0.000591094	-0.000177645	-0.000322678
551.99	-0.000143695	0.000161351	-0.000174281
551.015	0.000332477	0.000293776	-0.000378702
550.002	0.000337607	-0.000170659	-0.000668172
548.989	0.000295149	-0.000124235	-0.000563638
548.013	-0.000197413	-0.000373788	-0.000662124
547	0.000297376	2.64304e-05	-7.72369e-05
545.986	-0.00015446	-4.94912e-05	-0.00020383
545.01	0.000337555	0.00067908	0.000283958
543.996	0.00080982	0.000282326	-0.00020088
543.019	0.000729172	0.000458216	-0.000148508
542.004	0.000211773	0.000261786	-0.000344509
540.989	0.000161636	-4.60768e-06	-0.000306796
540.012	0.000536378	-0.000212627	-0.000617769
538.996	0.000443524	0.00018357	-0.000396547
538.018	-5.24418e-05	-5.05265e-05	-0.000414133
537.003	0.000698603	0.000336907	-0.000104204
535.987	0.000217056	-0.000164966	-0.000575633
535.008	0.000468037	0.000164899	-0.000739088
533.991	0.000272743	-0.000709472	-0.000819087
533.012	0.000225551	0.000347114	-0.000356252
531.995	0.000516836	0.000200196	-3.52048e-06
531.016	0.000394267	5.9956e-05	-0.0003517
529.999	0.000466509	0.000185849	-0.000185614
529.019	0.000189967	-0.000158549	-0.000550866
528.001	6.60919e-05	-0.000256713	-0.00055826
526.983	0.000396599	-6.98916e-06	-0.000212886
526.002	0.000336933	0.000110288	-0.000281858
524.983	0.000181939	-0.000501536	-0.000370167
524.002	0.000218636	-1.56866e-05	-0.000329455
522.983	3.86495e-05	0.000106534	-0.000237827
522.002	-0.000167088	0.000168136	-0.000262715
520.982	0.000664898	-0.000180802	-0.000189392
520	0.000534408	6.03703e-05	-0.000174385
519.018	4.94425e-06	-4.74205e-05	-0.000481523
517.998	0.000170829	4.77364e-05	-0.000224477
517.016	0.000120568	-0.000420288	-0.000609652
515.995	2.0321e-05	0.000378644	-0.000127547
515.012	0.000578185	0.000136907	-0.000287187
513.991	0.000626089	-7.95144e-05	-0.000356976
513.008	0.000668294	0.000241428	-0.000354648
511.986	0.000466509	0.000494419	-0.000362666
511.002	0.000382582	0.000253239	-0.00055764
510.018	0.000284088	0.000170363	-0.000466111
508.996	0.000309033	-2.32967e-05	-0.000209626
508.012	0.000348073	0.00020131	-0.00026613
506.989	0.000408206	0.000921326	-0.000211696
506.004	0.000290926	-4.40039e-05	-0.000301415
504.981	0.000673791	0.000493615	7.28751e-05
503.996	0.000402454	-0.000158652	-0.000386926
503.01	0.000490661	0.000334757	-3.2201e-05
501.987	0.000252876	9.26558e-05	-0.000768857
501.001	0.000516784	0.000286264	-6.94724e-05
500.015	0.000364861	-9.0902e-05	-9.50946e-05
498.99	0.000291263	9.41057e-05	-0.00107
498.004	0.000289812	0.000187688	-0.000286153
497.017	0.000770973	0.000506703	-0.000216405
495.992	0.000421317	0.000344264	-0.000437718
495.005	0.00116	0.000542443	0.00038209
494.017	0.000396521	0.000460082	1.30985e-05
492.992	0.000384758	8.8306e-05	-0.000450441
492.004	0.00051637	0.000253005	0.000146695
491.016	0.000455133	0.000525181	-0.000509913
489.99	0.000364265	0.000713356	0.000188387
489.002	0.000626115	0.000553302	-2.52122e-05
488.013	0.000489287	0.00018528	-0.000296035
486.986	0.000327736	-0.000140383	-0.00054492
485.997	0.000488225	0.00042738	-0.000171331
485.008	0.000740452	0.000440466	-2.14848e-05
484.018	0.000709389	0.00065795	0.000118134
482.991	0.000490505	0.00025127	-7.57875e-05
482.001	0.000164588	0.000533579	-0.000183441
481.011	0.000269582	0.000271422	-0.000362718
479.983	0.000600141	0.000497036	-6.77124e-05
478.992	0.000310924	0.000724635	0.00030336
478.002	-0.000255937	0.000289787	-0.000373788
477.011	7.54383e-05	0.00071473	-0.000702391
475.982	0.000603899	0.000672157	-1.64114e-05
474.991	0.000558201	0.0005483	-0.000465698
473.999	0.000581451	0.000685302	-0.000166467
473.008	0.00082201	0.00107	0.000166142
472.016	0.000989556	0.000993163	0.000282793
470.986	0.000600789	0.000819546	-7.05077e-05
469.994	0.000494807	0.00109	-0.000133137
469.001	0.000835081	0.00138	-7.27335e-05
468.009	0.000682528	0.000845378	-0.000157513
467.016	0.000475397	0.00143	-5.07335e-05
465.985	0.00104	0.00178	0.000235652
464.992	0.000389292	0.00108	4.14176e-07
463.999	0.000460937	0.00118	-0.000146179
463.005	0.000244018	0.00183	-1.70326e-05
462.012	0.00105	0.00226	0.000493926
461.018	0.000854196	0.00207	0.000158917
459.985	0.000448836	0.00255	0.000185202
458.991	0.000692121	0.00218	5.3639e-05
457.997	0.000231845	0.00236	0.000102935
457.002	0.000685069	0.00287	0.000259533
456.007	0.000741878	0.00283	0.00054773
455.012	0.000533449	0.00283	5.52183e-05
454.017	0.000551151	0.00343	-0.000321488
452.983	0.000773436	0.00382	7.99691e-05
451.988	0.000680091	0.00402	-0.000278289
450.992	0.000742604	0.00467	0.000636614
449.996	0.001	0.00483	0.000779816
449	0.00135	0.00546	0.00053376
448.004	0.000679961	0.00544	0.000519169
447.007	0.00076576	0.00593	0.000709052
446.011	0.000657794	0.00589	0.000591794
445.014	0.000915204	0.00653	0.000302583
444.017	0.00126	0.0073	0.00101
442.981	0.000774785	0.0077	0.00068665
441.984	0.00108	0.00812	0.000681491
440.986	0.000967244	0.00871	0.000970331
439.988	0.000836689	0.00911	0.000867321
438.991	0.00119	0.0092	0.0011
437.992	0.0011	0.01018	0.000929264
436.994	0.00105	0.01107	0.00134
435.996	0.000875439	0.01187	0.00115
434.997	0.00147	0.0121	0.00131
433.998	0.00161	0.01258	0.00135
432.999	0.00142	0.0137	0.00125
432	0.00214	0.01472	0.00213
431.001	0.00182	0.01519	0.00179
430.001	0.00153	0.01582	0.00144
429.002	0.00144	0.01632	0.00168
428.002	0.00217	0.01737	0.00195
427.002	0.0019	0.01817	0.00206
426.001	0.00217	0.01843	0.00213
425.001	0.00256	0.01969	0.00292
424	0.00236	0.02044	0.00275
423	0.00258	0.02083	0.00266
421.999	0.00216	0.02144	0.00293
420.998	0.00224	0.0217	0.00293
419.996	0.00279	0.02273	0.00335
418.995	0.00311	0.02323	0.0036
417.993	0.00304	0.02389	0.00366
416.992	0.00339	0.02441	0.00413
415.99	0.00354	0.02417	0.00378
414.988	0.00387	0.02481	0.00411
413.985	0.00384	0.02564	0.00452
412.983	0.00434	0.02597	0.00454
412.019	0.00406	0.02653	0.00488
411.016	0.00562	0.02735	0.00528
410.013	0.00492	0.02722	0.00555
409.01	0.00554	0.02761	0.00594
408.007	0.00546	0.02762	0.00582
407.003	0.00668	0.0285	0.00684
406	0.00695	0.02862	0.00712
404.996	0.00718	0.02896	0.0078
403.992	0.00773	0.02908	0.00812
402.988	0.00854	0.02971	0.00841
401.983	0.00874	0.0298	0.00867
401.018	0.00944	0.03025	0.00965
400.013	0.01077	0.03051	0.01079
399.008	0.01152	0.03078	0.01141
398.003	0.01206	0.03127	0.01223
396.998	0.01341	0.03177	0.01334
395.993	0.01432	0.03156	0.01429
394.988	0.01535	0.03204	0.01529
393.982	0.01605	0.03185	0.01562
393.015	0.01694	0.03228	0.01681
392.009	0.01796	0.03231	0.01837
391.003	0.01947	0.03296	0.01901
389.997	0.02142	0.03336	0.02073
388.991	0.02184	0.03307	0.02137
387.984	0.02281	0.03349	0.02249
387.016	0.0239	0.03284	0.02319
386.009	0.02525	0.03378	0.02427
385.002	0.02592	0.03398	0.02535
383.995	0.02724	0.03428	0.02639
382.988	0.02802	0.03425	0.02681
382.019	0.02968	0.0345	0.02808
381.012	0.03088	0.03494	0.02941
380.004	0.03124	0.03478	0.02966
378.996	0.03213	0.03522	0.03128
377.988	0.03369	0.03566	0.03259
377.018	0.03463	0.03598	0.03317
376.01	0.03577	0.03743	0.03462
375.002	0.03678	0.03757	0.03554
373.993	0.03801	0.03859	0.03645
372.984	0.03932	0.03963	0.03769
372.014	0.04042	0.04033	0.03846
371.005	0.04097	0.04107	0.03938
369.995	0.04181	0.04229	0.04052
368.986	0.04295	0.04363	0.0418
368.015	0.04382	0.04517	0.04273
367.006	0.04519	0.04694	0.044
365.996	0.04591	0.04775	0.04482
364.986	0.04721	0.05056	0.04614
364.014	0.04796	0.05213	0.04686
363.004	0.04949	0.05391	0.04836
361.994	0.05021	0.05602	0.04937
360.983	0.05094	0.05776	0.05002
360.011	0.05227	0.05971	0.05136
359	0.0537	0.06212	0.05301
357.989	0.0551	0.06468	0.05452
357.017	0.05585	0.06598	0.05506
356.006	0.05697	0.06822	0.0567
354.994	0.05891	0.07064	0.05837
353.982	0.06003	0.07271	0.05949
353.01	0.06138	0.07453	0.06074
351.998	0.06303	0.07712	0.06245
350.986	0.06418	0.07886	0.0636
350.012	0.06536	0.08091	0.06497
349	0.06733	0.08298	0.0667
347.988	0.06884	0.08581	0.06882
347.014	0.07017	0.08671	0.07002
346.001	0.0721	0.08862	0.07174
344.988	0.07328	0.09036	0.07312
344.014	0.07507	0.09255	0.07509
343.001	0.07681	0.0942	0.07596
341.988	0.07893	0.0966	0.07848
341.013	0.07979	0.09708	0.07885
340	0.08118	0.09931	0.08084
338.986	0.08292	0.10001	0.08187
338.011	0.08401	0.10106	0.08333
336.997	0.08532	0.1017	0.0847
335.983	0.08598	0.10274	0.08566
335.008	0.08686	0.10326	0.08644
333.993	0.08894	0.10449	0.08837
333.018	0.08902	0.10453	0.08867
332.003	0.09048	0.10499	0.08975
330.989	0.0915	0.10566	0.09095
330.013	0.09278	0.10596	0.09189
328.998	0.09361	0.10649	0.09257
327.982	0.09424	0.10665	0.09318
327.006	0.09531	0.10651	0.09379
325.991	0.09596	0.1069	0.09514
325.014	0.09705	0.10743	0.09588
323.998	0.09879	0.10791	0.09729
322.983	0.09929	0.10782	0.09832
322.006	0.10053	0.10829	0.09939
320.99	0.10135	0.1088	0.10015
320.013	0.10309	0.10913	0.10183
318.996	0.10427	0.10988	0.10321
318.019	0.10598	0.11067	0.10463
317.002	0.10745	0.11126	0.10607
315.985	0.10944	0.11243	0.10787
315.008	0.11102	0.11359	0.10992
313.991	0.11283	0.11441	0.11119
313.013	0.11454	0.11599	0.11327
311.995	0.11707	0.11764	0.11533
311.017	0.1188	0.11878	0.11705
310	0.12094	0.12056	0.1192
308.982	0.1231	0.12255	0.12131
308.003	0.12551	0.12453	0.12348
306.986	0.1272	0.12615	0.12544
306.007	0.12924	0.12813	0.12735
304.989	0.13185	0.13064	0.12993
304.01	0.13495	0.13373	0.13267
302.991	0.13726	0.13588	0.13513
302.012	0.13968	0.13859	0.13736
300.993	0.14286	0.14187	0.14039
300.014	0.14654	0.14573	0.14448
298.995	0.14941	0.14851	0.14739
298.015	0.15441	0.15428	0.15218
296.996	0.15788	0.15769	0.15561
296.016	0.1622	0.16248	0.1603
294.997	0.16819	0.16798	0.1659
294.017	0.17418	0.17406	0.1716
292.997	0.18099	0.18122	0.17866
292.017	0.18922	0.18894	0.18632
290.997	0.19714	0.19628	0.19565
290.016	0.20705	0.20606	0.20466
288.996	0.21794	0.21588	0.21526
288.015	0.23035	0.22788	0.22763
286.995	0.241	0.23652	0.23831
286.014	0.25236	0.24703	0.24998
284.993	0.26587	0.25856	0.26251
284.012	0.27787	0.26934	0.27517
282.991	0.29007	0.27904	0.28838
282.01	0.3035	0.29007	0.29957
280.989	0.31462	0.2977	0.30993
280.007	0.32526	0.30653	0.32151
278.986	0.33425	0.31288	0.33096
278.004	0.34398	0.31888	0.33936
276.983	0.35068	0.32325	0.34535
276	0.35578	0.32578	0.35058
275.018	0.36071	0.32798	0.35548
273.996	0.36402	0.32945	0.35888
273.014	0.36624	0.32922	0.36031
271.992	0.36641	0.32837	0.36139
271.009	0.36661	0.32643	0.36103
269.987	0.3661	0.32453	0.36016
269.004	0.36349	0.32128	0.35829
267.982	0.36059	0.3166	0.35485
266.999	0.35685	0.3132	0.35135
266.015	0.35353	0.30835	0.34739
264.993	0.348	0.3031	0.34212
264.009	0.34165	0.2967	0.33545
262.986	0.33488	0.2907	0.32906
262.003	0.32653	0.28212	0.32184
261.019	0.31878	0.27582	0.31347
259.996	0.31066	0.26954	0.30607
259.012	0.30388	0.26364	0.29893
257.989	0.29306	0.25485	0.2894
257.004	0.28517	0.24885	0.28184
255.981	0.2775	0.24235	0.27293
254.996	0.26963	0.23684	0.2655
254.012	0.26184	0.23017	0.25681
252.988	0.25514	0.22512	0.25116
252.003	0.24945	0.22143	0.24536
251.019	0.24391	0.21906	0.24136
249.995	0.24034	0.21742	0.23753
249.01	0.23894	0.21789	0.23573
247.985	0.23904	0.22055	0.23631
247	0.23979	0.22293	0.23723
246.015	0.24327	0.22792	0.24051
244.99	0.24928	0.23567	0.2466
244.005	0.25552	0.24332	0.25343
243.019	0.2609	0.24993	0.25871
241.994	0.2657	0.2559	0.26343
241.009	0.27072	0.26234	0.26851
239.983	0.27538	0.26829	0.27341
238.998	0.28081	0.2739	0.27857
238.012	0.28532	0.28066	0.28354
236.986	0.2914	0.28753	0.28897
236	0.29777	0.29465	0.296
235.014	0.30659	0.30252	0.30445
233.988	0.31721	0.31391	0.31501
233.002	0.32862	0.32571	0.32696
232.015	0.34888	0.34187	0.34604
230.989	0.36771	0.35793	0.36464
230.002	0.39543	0.38652	0.39644
229.016	0.42399	0.40601	0.42044
227.989	0.46553	0.43576	0.46043
227.002	0.51712	0.48543	0.51433
226.016	0.58332	0.53668	0.57514
224.989	0.64624	0.58808	0.63879
224.002	0.69736	0.63274	0.69105
223.014	0.74716	0.67355	0.73839
221.988	0.79123	0.70937	0.78474
221	0.82576	0.73937	0.81624
220.013	0.85042	0.7695	0.84097
218.986	0.87318	0.79328	0.86766
217.998	0.89074	0.81324	0.8835
217.01	0.90369	0.83476	0.89711
215.983	0.91354	0.85206	0.90582
214.995	0.91927	0.8674	0.91305
214.007	0.92096	0.87982	0.91782
213.019	0.92472	0.89428	0.92035
211.991	0.92972	0.9096	0.92551
211.003	0.93521	0.92431	0.93229
210.014	0.94551	0.9463	0.94389
208.986	0.95998	0.96896	0.95989
207.998	0.99159	1.01085	0.98819
207.009	1.02763	1.06133	1.02965
205.981	1.08327	1.11589	1.07796
204.992	1.13925	1.17881	1.14261
204.003	1.21	1.25317	1.20109
203.015	1.29081	1.31385	1.29185
201.986	1.34892	1.37791	1.35582
200.997	1.41823	1.42417	1.41364
200.008	1.45251	1.45773	1.44818

## Sheet: Figure 4d
x-Axis	Z-11-OH	PSS 365 nm 20 s	PSS 430 nm 20 s
wavelength (nm)	Abs [abs.u.]	Abs [abs.u.]	Abs [abs.u.]
799.989	-0.00197	-0.000223545	-0.000576977
799.017	-0.002	-0.000747358	-0.000783069
798.01	0.000985613	-0.00128	-0.000166881
797.003	-0.00155	-0.000918033	-0.000393702
795.995	-0.000859082	-0.00133	-0.00201
794.987	-0.00106	-0.00082193	-0.00038434
794.013	0.000447799	-0.000508724	-0.000635191
793.004	-0.00118	-0.000365977	-0.000523616
791.995	-0.000228616	-0.000571341	-0.000106378
790.985	-0.000474489	-0.000308193	-0.000587938
790.01	-0.000886517	-0.000369856	0.000308567
788.999	0.00158	0.00242	-0.000155754
787.988	0.000530339	-0.000686678	-0.000981728
787.012	0.000850591	0.000101329	-7.45509e-06
786	-0.00172	-0.00174	-0.00193
784.988	-1.68773e-05	0.000596226	0.00148
784.01	0.000574686	0.000658961	-0.00127
782.997	-0.000705182	-0.00069562	0.000211747
781.984	-0.000396858	-0.000570928	-0.00186
781.005	-0.00132	-0.00179	-0.00244
779.991	-0.00272	-0.000332145	-0.0011
779.012	-0.0002608	0.000121552	0.000382737
777.997	-0.00206	-0.000387909	-0.00282
777.017	-0.00165	-0.00103	-0.000792216
776.001	-0.00168	-0.00189	-0.00153
774.985	1.18559e-05	0.000929498	0.000109952
774.004	-1.84822e-05	-0.00052222	-0.0012
772.987	0.00138	-0.00159	-0.00148
772.005	-0.000207763	-0.00057796	-0.000102496
770.987	-0.000439528	0.00214	0.000159539
770.005	1.60237e-05	-0.000877579	0.000104152
768.986	-0.000559553	0.00158	0.000422069
768.003	-0.000346578	0.000961848	-0.000195757
766.984	-0.00155	-0.00054311	-0.000283359
765.999	-0.00182	-0.00169	0.000211022
765.015	-0.000765239	0.000180773	-0.000318332
763.994	-0.000818002	-0.000631004	-0.000593315
763.009	-0.00052403	-0.000949649	-0.000256816
761.988	-0.000461974	-0.00162	-0.00048054
761.002	-0.000366546	0.00020851	-0.000456751
760.015	-6.72983e-05	0.000192246	-0.000114349
758.993	-0.000121647	-0.000540111	-0.000192497
758.006	-0.00116	-0.00383	-0.00163
756.983	-0.000163724	-0.0011	-0.00089871
755.995	5.09957e-06	-0.000526253	0.000686443
755.007	0.000393282	-0.000148612	0.000569839
753.983	-0.00060381	-0.000138209	0.000145296
752.994	-3.1528e-05	-0.00112	-0.00111
752.004	0.000477574	-0.000993557	8.48625e-05
751.014	-0.000747151	0.000129656	-0.000269027
749.989	-5.97925e-05	-0.0013	0.00014584
748.999	-2.25202e-05	-0.000292516	-0.000296655
748.008	-0.00064522	-0.000138727	-0.000620613
747.017	-0.00033706	-0.000395099	-0.00127
745.99	-5.41501e-05	-0.000908165	-0.00133
744.998	0.000127222	0.000381053	-0.000480178
744.005	-0.00042484	-0.000261266	-0.000116523
743.013	-0.00033199	-0.00142	-0.000920564
741.984	-0.000118697	0.000383877	0.000316986
740.991	5.31989e-05	0.000364576	0.000296185
739.997	-0.000220285	8.91863e-05	-0.000937457
739.003	-0.000120871	-0.000418219	0.000506729
738.009	-0.000177334	-0.000236119	-0.00058375
737.014	0.000318851	-0.000689934	-0.0013
735.984	-0.0007287	-0.000515394	-0.00117
734.988	-0.00136	-0.000308244	-0.00103
733.992	-0.000662848	-0.000122786	-0.000320971
732.996	-0.000299242	6.97942e-05	-0.000348027
732	-0.000295155	-0.000704148	-0.000346061
731.003	-0.000895972	-0.000214697	-0.00103
730.006	0.000456817	0.000547523	0.000520853
729.008	0.00010177	0.000538555	-0.000286825
728.01	-0.00161	-0.00108	-0.00149
727.012	-0.000156944	-0.000282531	-0.000561363
726.014	-0.000783276	-0.000578063	-0.00119
725.015	-0.00115	-0.00102	-0.000736091
724.015	-0.00163	-0.00043927	-0.000574909
723.016	-0.000316108	-0.00133	-0.00105
722.016	-0.000217646	-0.00102	-0.00131
721.016	-0.000355735	-0.000709731	-0.000379943
720.015	-0.000782242	-0.000186132	-0.000678407
719.014	-0.000433994	-0.000544713	-0.00105
718.013	-0.000118335	-0.000477179	-0.000601742
717.011	-0.000915656	-0.0001911	-0.000827459
716.009	-0.00097088	-0.00172	-0.00123
715.007	0.000320794	-0.000530597	-0.000961479
714.004	1.30985e-05	-0.000548126	-0.00107
713.002	6.68168e-05	-0.000236068	-0.00038253
711.998	-0.000745187	-0.0009949	-0.00132
710.995	0.000233813	-6.67853e-06	5.86098e-05
709.991	-0.000741569	-0.00111	-0.000971397
708.986	-0.000540525	-0.000567877	-0.000413513
708.018	-0.000190479	-0.000935753	-0.000785498
707.013	-5.02676e-05	-0.00138	-0.000941229
706.007	-0.00124	-0.00114	-0.00136
705.002	0.000189682	-0.000835055	-0.000501484
703.996	-0.000551694	0.000425904	-0.000814488
702.989	-0.000673031	-0.000564827	-0.000779658
701.983	-2.67653e-05	0.000264868	-2.05012e-05
701.012	0.000252151	-0.000184993	0.000202631
700.004	-0.000197879	-0.000521186	-0.000550246
698.997	-0.000264422	-0.000707922	-0.00057677
697.989	0.000145374	-1.11826e-05	-0.000487987
697.017	-0.000869519	-0.000465801	-3.19421e-05
696.008	-0.000163465	0.000339135	-0.00101
694.999	-0.00118	-0.000776867	-0.00171
693.99	-0.000285273	0.000100268	-0.00056462
693.016	-0.000179508	-0.000249573	-0.000888739
692.006	-0.000266492	-0.000600553	-0.000209005
690.996	-0.000861975	-0.000702133	-0.000752371
689.986	-0.000324489	-0.00101	-0.000556968
689.011	-0.000241087	-0.00030038	-0.00111
688	-0.000497606	-0.000873601	-0.0009871
686.988	8.51214e-05	-0.000421167	-0.000842909
686.013	-0.00116	-0.000819914	-0.000329559
685	-0.000946136	1.76287e-05	-0.000406427
683.988	-2.0553e-05	-0.000713866	-0.000684351
683.011	-0.00051617	-0.000921959	-0.000406892
681.998	-0.000458974	-0.00123	-0.00182
680.985	-0.00111	-0.00101	-0.000968504
680.007	-0.000799451	-0.000920357	-0.00157
678.993	-0.00015446	-0.000426547	-0.000566533
678.015	-0.00148	-0.00109	-0.000940764
677	-0.000805083	-0.0011	-0.00109
675.985	-0.000475524	-0.00143	-0.00085252
675.006	-0.00164	-0.00123	-0.000700065
673.991	7.36e-05	2.49548e-05	0.000292817
673.011	-0.000449562	-0.000355372	-0.000775627
671.995	-0.00126	-0.00121	-0.00111
671.014	-0.000335715	-0.000422512	-0.000685075
669.997	-0.00105	-0.000479868	-0.000925162
669.017	-0.00193	-0.00161	-0.0021
667.999	0.000170001	-0.000710816	-0.000387392
667.018	-0.00115	-0.00168	-0.00107
666	-0.00055128	-0.00122	-0.00134
665.017	-0.000335715	-0.000593936	-0.000776712
663.999	-0.000410564	-0.000770459	-0.000797435
663.016	-1.13897e-05	6.13541e-05	-0.000408754
661.997	-0.00129	-0.000821258	-0.00181
661.013	-0.000459957	-9.85108e-05	-0.000766015
659.994	0.00052697	-0.000230272	-0.000207452
659.01	0.000106715	-6.14489e-05	-0.000750355
657.989	0.000363228	1.14417e-05	-2.07088e-07
657.005	-0.000243674	4.77364e-05	-0.000128893
655.983	-0.000224994	-0.000312176	-0.000668224
654.998	-0.00112	-0.000966799	-0.0012
654.013	-0.000885122	-0.00162	-0.000181733
652.991	1.28396e-05	-0.000689469	-0.000596107
652.005	-0.000257489	-0.000136656	1.46517e-05
650.982	-0.000427943	-0.000491659	-0.00143
649.996	-0.00106	2.23143e-05	-0.00119
649.009	-0.000490986	-0.000377305	-0.000686367
647.985	-0.000291844	0.000532101	-0.00093255
646.998	0.0005137	-0.000332249	-0.00032573
646.01	-0.000943398	-0.000478316	-0.00167
644.986	-8.53635e-05	-0.000392978	-0.000580545
643.998	-0.000112279	-0.000437046	-0.000978112
643.009	-0.000485608	-0.000413771	-0.00019141
641.984	-0.000361994	-0.00040772	0.000341544
640.995	0.000166168	0.000575205	-0.000892511
640.005	-0.000769322	-0.000438856	-0.000329921
639.016	-0.000166777	-0.000379736	-0.00017899
637.989	-0.00017071	-0.000478471	-0.000703942
636.999	6.32958e-05	-0.000682025	-0.00117
636.009	0.000149025	-0.00118	-0.000334835
635.018	-0.000116937	5.19304e-05	3.2514e-05
633.99	-0.000467766	-0.00121	-0.000874634
632.999	0.000625519	0.000518521	-0.000231462
632.007	-0.00108	-0.000691536	-0.00118
631.015	-0.000534423	-0.000328472	-9.93907e-05
629.987	-0.000870604	-0.000433581	-0.000488349
628.994	-4.72652e-05	-0.000843529	-0.000840894
628.001	-0.000776971	-0.000468542	-0.000622784
627.008	-0.00013293	-0.000693242	-0.00111
626.015	-0.000121233	0.000117901	-0.000491141
624.985	-0.00106	-0.00105	-0.00098617
623.991	-0.000327334	-0.000719861	-0.00042665
622.997	-0.000831024	-0.00144	-0.00141
622.002	-0.000884761	0.00016912	-0.000394427
621.008	-0.000651579	-0.00106	-0.000707095
620.013	-0.000529563	-0.00145	-0.000948048
619.018	-0.00118	-0.00153	-0.00101
617.985	-0.000384185	-0.00102	-0.000528942
616.989	-0.000838982	-0.000552831	-0.00063638
615.993	-0.000369701	0.000187248	-0.00064124
614.997	-0.000619217	-0.000339181	-0.000661866
614.001	-0.000398151	-0.000375495	-0.000507224
613.004	-0.000777746	-0.00159	-0.000873601
612.007	-0.000719603	-0.00128	-0.00123
611.009	-0.000189703	-0.000104153	-0.000778056
610.012	-0.00054978	-0.000943915	-0.00074834
609.014	-0.00119	-0.00097899	-0.00106
608.016	1.33833e-05	-0.000679182	-0.000568705
607.017	-0.000164811	-0.000117403	-0.000224063
606.018	-0.000500191	-0.000824462	-0.000686522
604.982	0.000161714	-0.000100064	-0.000725133
603.983	-0.000268251	-0.000471335	-0.000647081
602.984	-0.000251021	-9.9339e-05	-0.000904755
601.984	-0.00113	-0.00113	-0.00129
600.984	-0.000649614	-0.00101	-0.000634519
599.983	2.76989e-05	-0.000421633	-0.00059895
598.983	-0.000353665	-0.000843994	-0.000396961
597.982	-0.000367943	-0.000914726	-0.000828285
597.018	-0.00109	-0.000462802	-0.000603759
596.017	-0.00106	-0.00051405	-0.000712935
595.015	-0.000599984	-0.000116575	-0.000617356
594.013	-0.000841307	-0.000258576	-0.000704769
593.011	-0.000190065	-0.000575995	-0.00060562
592.009	-8.24131e-05	-0.000373477	-0.000205279
591.006	-0.000441442	-0.000473403	-0.00104
590.003	-0.00061141	-0.000595176	-0.000733455
589	-0.000767358	-0.000366029	-0.0011
587.997	-8.77446e-05	-0.000950062	-0.000735522
586.993	-0.000711023	-0.00078033	-0.00135
585.989	-0.000372029	-0.000328162	-0.000648115
584.985	-0.000149854	-0.00029381	-0.000458716
584.017	-0.000691019	-0.000951509	-0.00137
583.013	-0.000446924	-0.00148	-0.00124
582.008	-0.000878406	-0.000686471	-0.00114
581.003	-4.48322e-05	-0.000140745	-0.000137226
579.997	-0.000594711	-0.000542128	-0.000492693
578.991	-0.00085252	-0.000957966	-0.00143
577.985	0.000186782	-0.000335249	-0.00119
577.016	-0.000554693	0.000133955	-0.00119
576.01	-0.000535044	-0.000481264	-0.000777229
575.003	-0.000873601	-0.000910697	-0.00118
573.996	-5.43054e-05	-9.26101e-05	-0.000631107
572.989	-3.35987e-05	-4.61263e-05	-0.000407875
572.019	-0.000649562	-0.00105	-0.000706991
571.011	0.000377763	1.88195e-05	-0.000419564
570.003	-0.000567619	-0.000527753	-0.000740225
568.995	-0.00081516	-0.000556864	-0.000587783
567.986	-0.00022427	-0.000798159	-0.000542231
567.015	-0.000760123	-0.00113	-0.000381288
566.006	-0.0011	-0.0013	-0.00118
564.997	-0.00101	-0.00132	-0.000955435
563.987	-0.000180646	-0.000745083	-0.000842392
563.015	-0.000957553	-0.000341043	-0.000531735
562.005	-0.000708697	-0.000868124	-0.000755472
560.995	-0.000489435	-0.00109	-0.000700013
559.984	-0.00031528	-0.000618545	-0.00077232
559.011	-0.000384857	-0.000548384	-0.00109
558	-0.000798831	-0.000427271	-0.000766687
556.989	-0.00129	-0.000686678	-0.00111
556.015	-0.000344561	-0.000772165	-0.000730405
555.003	-6.73035e-07	3.41449e-05	-0.000173091
553.991	-0.000479919	-0.000478109	-0.000740639
553.017	-0.00066993	-0.000809063	-0.000820173
552.004	-0.000539904	-0.000755575	-0.000805032
550.992	2.81131e-05	-0.000184321	-0.000808236
550.016	-0.000486746	-0.000795162	-0.00148
549.003	-0.000244191	-0.000559346	-0.000655507
547.99	-0.000370322	-0.00101	-0.000713194
547.014	-0.000267423	-0.000108604	-0.000473145
546	9.07398e-05	0.000130796	-0.00017366
544.986	-6.8023e-05	0.000105964	-0.000198293
544.009	-0.000845131	-0.000675926	-0.000650855
542.995	-0.000885897	-0.000453906	-0.000656438
542.017	-0.000778728	-0.000519014	-0.000589231
541.002	-0.00104	-0.000563121	-0.000590937
539.987	-0.000198759	0.000192816	-0.000337008
539.009	-0.000790097	-0.000842237	-0.000520927
537.994	-0.000682697	-0.000686471	-0.00064584
537.015	-0.000171073	-7.30958e-05	-0.000208591
535.999	-0.00040353	-0.00072627	-0.000860373
534.983	-0.000710868	-0.000727304	-0.000759193
534.004	-0.000437873	-0.000729372	-0.000801156
532.987	0.000102728	-0.000345958	-0.000600398
532.008	-0.000968452	-0.000591247	-0.000715468
530.99	-0.000777539	-0.00105	-0.00059864
530.01	-0.000216456	-0.000564517	-0.000444545
528.993	-0.000410513	-0.000726736	-0.000496933
528.012	-0.000342802	-0.000577443	-0.000739088
526.994	-0.000364425	-0.00034125	-0.000680423
526.013	-0.000349889	-0.000690916	-0.000618493
524.995	0.000240988	-3.61353e-05	-0.000114297
524.013	0.000176138	3.09866e-05	-0.000569015
522.994	-0.000264836	-0.000580596	-0.00101
522.013	-0.000172677	-0.000361477	-0.000532665
520.993	-0.000527443	-0.00048054	-0.00106
520.011	-0.000925369	-0.000602776	-0.000811078
518.991	-0.000148094	-0.000348337	-0.000275339
518.008	-0.00072472	-0.000686522	-0.000595952
516.988	-0.000146386	-0.00043746	-0.000395047
516.005	-0.000720792	-0.000465284	-0.000516377
514.984	-0.000565861	-0.00135	-0.00163
514.001	6.35029e-05	-6.68842e-05	-0.000280824
513.017	-0.000251177	-0.000691381	-0.000710403
511.996	-0.000581527	-0.000645013	-0.00107
511.012	-0.000228306	-0.000476558	-0.000965456
509.99	-0.000346061	-0.000690192	-0.000696499
509.005	-0.000947324	-0.00041372	-0.00101
507.983	-0.000693914	-0.00079604	-0.000989528
506.998	-0.000367684	-0.000807926	-0.000490831
506.013	-0.000383409	-0.000489176	-0.000729061
504.99	-0.000769684	-0.000674478	-0.000976717
504.004	-0.000777591	-0.000662279	-0.000883366
503.019	-0.000699238	-0.000422874	-0.000331318
501.995	-0.000599467	-0.000675357	-0.00086244
501.009	-0.000894112	-0.000761622	-0.000977699
499.985	-0.000254902	-0.00053706	-0.000802913
498.998	-0.000369701	-0.000450544	-0.000523151
498.012	4.2015e-05	-0.000290085	-0.000474541
496.987	-0.000450493	-0.000762397	-0.000580596
496	-0.000281807	-0.000303226	-0.000763276
495.012	-0.000345751	-0.000167657	-0.000996036
493.987	-0.000225512	-0.000328938	-0.000568963
492.999	-0.00031378	-0.000662951	-0.000686471
492.011	-0.00050257	-0.00051586	-0.000885122
490.985	-0.000450958	-0.000957708	-0.000764619
489.997	-0.00058799	-0.00121	-0.000671687
489.008	-0.000435753	-0.00138	-0.000682646
487.982	-0.000511154	-0.000671118	-0.00133
486.993	-0.000268665	-0.000788702	-0.000769891
486.004	-0.000770511	-0.000637311	-0.000723066
485.014	-0.000367632	-0.000885949	-0.00113
483.987	-0.00040384	-0.00126	-0.000924232
482.997	-0.000191048	-0.000741052	-0.000572531
482.007	-0.000367063	-0.000722497	-0.00101
481.017	-0.000462595	-0.00067696	-0.000789787
479.988	-0.000693759	-0.000758831	-0.000928262
478.998	-0.000270631	-0.000537422	-0.000607533
478.007	-0.000431667	-0.000467715	-0.000886156
477.016	-0.000141832	-0.000400996	-0.000824048
475.987	-0.000378857	-0.000938956	-0.00106
474.996	-0.000379892	-0.000478627	-0.00106
474.004	-0.000934306	-0.000461612	-0.00116
473.013	-0.000507793	-0.000323765	-0.000761363
471.983	-0.000202743	-0.000491348	-0.000792319
470.991	-0.000707198	-0.00131	-0.00123
469.998	-0.000477489	-0.000523151	-0.000733713
469.006	-0.000358321	-0.000874014	-0.000586335
468.013	-0.000136398	-0.000411082	-0.000659384
466.982	-0.000874324	-0.000381443	-0.000774128
465.989	-0.000730767	-0.000642739	-0.000967471
464.996	-0.00085655	-0.000398461	-0.00104
464.002	-0.000714899	-0.000296655	-0.000998309
463.009	0.000136492	0.000130278	-0.000565292
462.015	-0.000388013	-0.000434512	-0.000786221
460.983	-0.000738468	-0.00014385	-0.000905478
459.989	-0.000499209	-0.000294172	-0.000950114
458.994	0.00037069	1.12088e-05	-0.000191824
458	-0.000367167	0.000108942	-0.000502984
457.005	-0.000324127	-7.09218e-05	-0.000719448
456.01	-0.000157979	0.000588243	-0.000637362
455.015	-0.000226857	0.000740633	-0.000673445
453.981	-0.000425978	0.000523626	-0.000894836
452.986	-0.000271976	0.000706199	-0.000862285
451.99	-0.000305295	0.000718697	-0.00128
450.994	-0.000437149	0.000858943	-0.00126
449.998	-0.000804515	0.000981903	-0.000959412
449.002	-9.27654e-05	0.0015	-0.000960652
448.006	-0.000380771	0.0017	-0.000918601
447.009	-0.000206366	0.00173	-0.0006111
446.012	-0.00102	0.00223	-0.000848438
445.015	-0.000231359	0.00295	-0.0007042
444.018	-0.00017899	0.00337	-0.000778004
442.982	4.63361e-06	0.004	-0.000871224
441.985	-0.000503708	0.00406	-0.00122
440.987	-0.000478833	0.00482	-0.00117
439.989	-0.000478006	0.0051	-0.00113
438.991	-5.1303e-05	0.00597	-0.000311141
437.993	-0.000456492	0.00629	-0.000799037
436.995	-0.000950476	0.00705	-0.000605465
435.996	-0.000777023	0.00801	-0.000808287
434.997	-0.000456699	0.00874	-0.00127
433.998	-0.00044589	0.00974	-0.000787513
432.999	-0.000388168	0.01023	-0.000972843
432	0.000110107	0.01201	-0.000355941
431	-0.000507534	0.0123	-0.000892252
430.001	-0.00080653	0.01356	-0.000781209
429.001	-0.000241345	0.01483	-0.0013
428.001	0.000213871	0.01646	-0.000102807
427.001	-7.86926e-06	0.01754	-0.000235085
426	1.76025e-06	0.01818	-0.000362563
425	-0.0004462	0.01964	-0.000636483
423.999	-0.000389926	0.02093	-0.000458871
422.998	-0.000308141	0.02179	-0.000367736
421.997	-0.000350199	0.02321	-0.000782449
420.996	-0.000344923	0.0247	-0.000394168
419.995	-0.000339905	0.02574	-0.00039753
418.993	-0.000508982	0.02691	-0.000824152
417.991	-0.000534268	0.02858	-0.000231204
416.99	-0.000502467	0.02959	-0.000229393
415.988	-0.000515808	0.03124	-0.000358942
414.985	0.00032525	0.03247	0.000206826
413.983	0.000511575	0.03458	0.000383774
413.019	2.43329e-06	0.03508	-0.000515498
412.016	0.000130459	0.03585	-1.19075e-06
411.013	0.000195095	0.03715	-0.000146283
410.01	0.000138434	0.03858	-5.55477e-05
409.007	-0.000159791	0.03984	-0.000151821
408.004	0.000517484	0.04126	0.000556646
407	0.00089702	0.04256	0.00048908
405.996	0.000568102	0.04342	0.00081065
404.992	0.00105	0.04495	0.00159
403.988	0.00126	0.04583	0.00129
402.984	0.00159	0.04655	0.00175
402.018	0.00268	0.0487	0.00229
401.014	0.00254	0.04897	0.00236
400.009	0.00363	0.05065	0.00314
399.004	0.00387	0.05125	0.00357
397.999	0.00536	0.05274	0.0056
396.994	0.00574	0.05369	0.00592
395.989	0.00669	0.05425	0.00724
394.983	0.00868	0.05543	0.00869
394.016	0.01073	0.05691	0.01018
393.01	0.01201	0.05727	0.01188
392.004	0.01408	0.05866	0.0142
390.998	0.01661	0.0595	0.01649
389.992	0.02026	0.06092	0.01982
388.985	0.02357	0.06249	0.02321
388.017	0.02797	0.06435	0.02796
387.011	0.03176	0.06553	0.03138
386.004	0.0369	0.067	0.03655
384.997	0.04254	0.06938	0.04209
383.989	0.04821	0.07097	0.04769
382.982	0.05437	0.07303	0.05399
382.013	0.06279	0.076	0.06179
381.005	0.06979	0.0787	0.06778
379.997	0.07946	0.08167	0.07829
378.989	0.08794	0.0848	0.08683
377.981	0.09806	0.08871	0.09738
377.012	0.10851	0.09317	0.10721
376.003	0.11756	0.09637	0.11715
374.995	0.13158	0.10245	0.12974
373.986	0.14448	0.10765	0.14332
373.016	0.15799	0.11419	0.15611
372.007	0.1731	0.1226	0.17126
370.997	0.18623	0.12936	0.18506
369.988	0.20424	0.13838	0.20242
369.017	0.21903	0.14799	0.21672
368.007	0.23754	0.16023	0.23612
366.998	0.25497	0.17224	0.25334
365.988	0.27338	0.18188	0.27047
365.016	0.29161	0.19888	0.29089
364.006	0.31307	0.21261	0.31057
362.996	0.33688	0.23161	0.3353
361.985	0.35804	0.24762	0.3566
361.013	0.37838	0.26383	0.37255
360.002	0.40201	0.28204	0.39824
358.991	0.42731	0.30235	0.42543
358.019	0.45295	0.32155	0.44981
357.008	0.47474	0.34087	0.4745
355.996	0.50265	0.35967	0.49845
354.985	0.52947	0.38233	0.52798
354.012	0.55681	0.40124	0.55617
353	0.58639	0.42317	0.58089
351.988	0.61194	0.44481	0.6075
351.015	0.63785	0.46311	0.63175
350.002	0.66369	0.48295	0.66178
348.99	0.68953	0.5034	0.68687
348.016	0.71576	0.52326	0.71208
347.004	0.74078	0.54215	0.73831
345.991	0.7648	0.5577	0.76137
345.017	0.78449	0.57578	0.78022
344.004	0.80369	0.59314	0.79907
342.99	0.81782	0.60526	0.81496
342.016	0.83222	0.61912	0.82776
341.002	0.84482	0.6313	0.84085
339.989	0.85413	0.64145	0.84976
339.014	0.86117	0.64922	0.85801
338	0.86741	0.65603	0.86329
336.986	0.87213	0.66241	0.86748
336.011	0.87339	0.66671	0.86953
334.996	0.87416	0.67039	0.8696
333.982	0.8726	0.67226	0.86838
333.006	0.86979	0.67187	0.86486
331.991	0.86411	0.67111	0.86063
331.015	0.85796	0.66901	0.85462
330	0.84934	0.66554	0.84561
328.985	0.83994	0.66122	0.83671
328.009	0.82912	0.65531	0.82646
326.993	0.81877	0.6484	0.81411
326.017	0.80568	0.6422	0.80293
325.001	0.79171	0.63245	0.78652
323.985	0.77559	0.62369	0.77298
323.009	0.76183	0.61573	0.75959
321.992	0.74834	0.60489	0.74332
321.015	0.73044	0.59551	0.72944
319.999	0.71276	0.58364	0.71189
318.982	0.69817	0.57149	0.69353
318.005	0.67944	0.55942	0.67734
316.988	0.66172	0.54689	0.65941
316.01	0.64686	0.53397	0.64627
314.993	0.63072	0.52247	0.62619
314.015	0.61624	0.51165	0.613
312.998	0.59688	0.49841	0.59548
311.981	0.58268	0.48586	0.58023
311.003	0.56836	0.47526	0.5661
309.985	0.55254	0.463	0.54914
309.006	0.53758	0.45223	0.5351
307.988	0.52242	0.44171	0.51973
307.01	0.50997	0.42915	0.50648
305.992	0.49435	0.42068	0.49337
305.013	0.48299	0.40931	0.4791
303.994	0.46847	0.39796	0.46667
303.015	0.45239	0.3879	0.45168
301.996	0.441	0.37852	0.43872
301.017	0.42749	0.36921	0.42818
299.998	0.41606	0.36001	0.413
299.018	0.40229	0.34884	0.40008
297.999	0.38894	0.34203	0.38713
297.019	0.3772	0.33422	0.37612
296	0.36715	0.32437	0.36595
295.02	0.35407	0.31816	0.35196
294	0.34412	0.30963	0.34232
293.02	0.33331	0.30287	0.33316
292	0.32208	0.29564	0.32225
291.019	0.31505	0.2902	0.31249
289.999	0.30626	0.28476	0.30443
289.018	0.29852	0.27898	0.2962
287.998	0.28972	0.27369	0.28812
287.017	0.28248	0.26836	0.2807
285.996	0.2759	0.26447	0.2746
285.015	0.27006	0.25976	0.26829
283.994	0.26482	0.25653	0.26352
283.013	0.25935	0.2526	0.25755
281.992	0.25362	0.2491	0.25244
281.01	0.25007	0.24568	0.24903
279.989	0.24495	0.24266	0.24483
279.007	0.24249	0.23959	0.24105
277.985	0.23899	0.23614	0.23757
277.003	0.2369	0.23456	0.2355
275.982	0.23413	0.23167	0.2332
274.999	0.23223	0.22939	0.23109
274.017	0.23081	0.22738	0.22976
272.995	0.22946	0.22534	0.22881
272.012	0.22899	0.2239	0.22808
270.99	0.22909	0.22249	0.22821
270.007	0.22863	0.22152	0.22815
268.985	0.22924	0.2206	0.22839
268.001	0.22982	0.21971	0.22893
267.018	0.23003	0.21895	0.22955
265.996	0.23114	0.21872	0.23013
265.012	0.23226	0.21884	0.23155
263.989	0.23391	0.21925	0.23297
263.006	0.23539	0.22034	0.23519
261.982	0.23901	0.22292	0.23836
260.999	0.24232	0.22493	0.2414
260.015	0.24571	0.22758	0.24501
258.991	0.25113	0.23161	0.25091
258.007	0.25935	0.23671	0.25834
256.983	0.26701	0.24401	0.26628
255.999	0.27635	0.25121	0.27521
255.015	0.28698	0.25955	0.28697
253.991	0.29752	0.26991	0.29746
253.006	0.30899	0.2805	0.30783
251.982	0.31578	0.29052	0.31506
250.997	0.32309	0.30097	0.32242
250.012	0.3282	0.31245	0.32752
248.988	0.331	0.32203	0.33059
248.003	0.33299	0.33291	0.3325
247.017	0.33386	0.3412	0.33367
245.993	0.33638	0.35247	0.33611
245.007	0.3385	0.36438	0.3384
243.982	0.34063	0.37584	0.34027
242.997	0.3426	0.38385	0.34264
242.011	0.34556	0.39099	0.34563
240.986	0.3493	0.39881	0.34881
240	0.35183	0.40371	0.35177
239.014	0.35406	0.40733	0.35409
237.988	0.35666	0.40973	0.3564
237.002	0.35714	0.40905	0.35707
236.016	0.35677	0.40845	0.35695
234.99	0.35614	0.40591	0.35614
234.004	0.35383	0.40228	0.35407
233.017	0.3524	0.39806	0.35185
231.991	0.34902	0.39161	0.34837
231.005	0.34831	0.38848	0.34762
230.018	0.35232	0.38743	0.35109
228.991	0.35878	0.38964	0.35798
228.004	0.3737	0.39642	0.37198
227.017	0.40014	0.41211	0.3957
225.991	0.42614	0.43657	0.42373
225.004	0.44871	0.45708	0.4498
224.016	0.46917	0.48393	0.46969
222.989	0.49261	0.50973	0.4905
222.002	0.51438	0.53256	0.51378
221.014	0.54069	0.55701	0.53824
219.987	0.56179	0.57916	0.55898
219	0.57682	0.59608	0.57774
218.012	0.59443	0.61532	0.59297
216.984	0.61185	0.63048	0.60854
215.996	0.62761	0.64817	0.62664
215.008	0.64622	0.66474	0.64533
213.981	0.66335	0.67808	0.66287
212.992	0.68233	0.69825	0.68017
212.004	0.69993	0.71874	0.69909
211.016	0.7159	0.73632	0.71651
209.988	0.73843	0.75893	0.73795
208.999	0.75228	0.77533	0.75551
208.011	0.77755	0.79566	0.7749
206.982	0.80355	0.81984	0.8047
205.994	0.83405	0.84732	0.83601
205.005	0.87527	0.87724	0.87383
204.016	0.92128	0.92304	0.91939
202.987	0.98545	0.9733	0.98752
201.998	1.05741	1.03976	1.07037
201.009	1.14853	1.11125	1.14536
200.02	1.24205	1.19258	1.22904
